# Supplementary material for: Neglected Tropical Diseases: A Chemoinformatics Approach for the Use of Biodiversity in Anti-Trypanosomatid Drug Discovery
Source: Biomolecules. 2024 Aug 20;14(8):1033. doi: 10.3390/biom14081033 (PMC11352992; doi:10.3390/biom14081033)
Supplement: Supplementary file 1 [file biomolecules-14-01033-s001.zip]

Archive with 1 entries (1 files):
- biomolecules-3112289-supplementary.xlsx
