# Supplementary material for: Neglected Tropical Diseases: A Chemoinformatics Approach for the Use of Biodiversity in Anti-Trypanosomatid Drug Discovery
Source: Biomolecules. 2024 Aug 20;14(8):1033. doi: 10.3390/biom14081033 (PMC11352992; doi:10.3390/biom14081033)
Supplement: Supplementary file 1 [file biomolecules-14-01033-s001.zip › biomolecules-3112289-supplementary.xlsx]

## Sheet: Dataset
Compound ID	SMILES	ID/name as in Paper	Metabolic Class	DOI	DOI (2)	Year	Source/Species from where compound was isolated	Source type	% Inhibition	% Inhibition SD	IC50 (1)	IC50 (1) SD	IC50 (2)	IC50 (2) SD	IC50 (3)	IC50 (3) SD	EC50 (4)	EC50 (4) SD	CC50 (5)	CC50 (5) SD	Inhibition Unit	Activity Against (1)	Activity Against (2)	Activity Against (3)	Activity Against (4)	Activity Against (5)	Formula	MW	#Heavy atoms	#Aromatic heavy atoms	Fraction Csp3	#Rotatable bonds	#H-bond acceptors	#H-bond donors	MR	TPSA	iLOGP	XLOGP3	WLOGP	MLOGP	Silicos-IT Log P	Consensus Log P	ESOL Log S	ESOL Class	Ali Log S	Ali Class	Silicos-IT LogSw	Silicos-IT class	GI absorption
1	CC1CCC2C(C(C13CCC(=O)O3)(C)O)OC(=O)C2=C	Psilostachyin A	Terpene lactone	https://doi.org/10.1016/j.phytochem.2021.113014		2021	Ambrosia tenuifolia	Plant			18.40	0.8									μM ± SD	Trypanosoma cruzi					C15H20O5	280.32	20	0	0.73	0	5	1	71.21	72.83	2023-01-02	2023-03-01	1.34	2023-06-01	2023-05-02	1.66	-2.4	Soluble	-2.43	Soluble	-2.33	Soluble	High
2	CC1=C2CCC(=O)OC2(C3C(CC1)C(=C)C(=O)O3)C	Psilostachyin B	Terpene lactone	https://doi.org/10.1016/j.phytochem.2021.113014		2021	Ambrosia tenuifolia	Plant			11.66	0.01									μM ± SD	Trypanosoma cruzi					C15H18O4	262.3	19	0	0.6	0	4	0	69.54	52.6	2.17	1.21	2.29	2.34	2.94	2.19	-2.23	Soluble	-1.91	Very soluble	-3.13	Soluble	High
3	CC1CCC2C(C3(C1CCC(=O)O3)C)OC(=O)C2=C	Psilostachyin C	Terpene lactone	https://doi.org/10.1016/j.phytochem.2021.113014		2021	Ambrosia tenuifolia	Plant			6.74	0.07									μM ± SD	Trypanosoma cruzi					C15H20O4	264.32	19	0	0.73	0	4	0	70.01	52.6	2.14	2.54	2.23	2.43	2.56	2.38	-3.08	Soluble	-3.29	Soluble	-2.69	Soluble	High
4	C[C@@]12CC[C@@H]3[C@H]([C@]4([C@@]1(O2)C=CC(=O)O4)C)OC(=O)C3=C	Paulitin	Terpene lactone	https://doi.org/10.1016/j.phytochem.2021.113014		2021	Ambrosia tenuifolia	Plant			1.20	0.20									μM ± SD	Trypanosoma cruzi					C15H16O5	276.28	20	0	0.6	0	5	0	68.58	65.13	1.97	2023-08-01	1.28	1.51	2023-04-02	1.65	-2.23	Soluble	-2.04	Soluble	-2.4	Soluble	High
5	C[C@]12CC[C@@H]3[C@H]([C@]4([C@]1(O2)C=CC(=O)O4)C)OC(=O)C3=C	Isopaulitin	Terpene lactone	https://doi.org/10.1016/j.phytochem.2021.113014		2021	Ambrosia tenuifolia	Plant			10.53	0.05									μM ± SD	Trypanosoma cruzi					C15H16O5	276.28	20	0	0.6	0	5	0	68.58	65.13	1.93	2023-08-01	1.28	1.51	2023-04-02	1.64	-2.23	Soluble	-2.04	Soluble	-2.4	Soluble	High
6	O=C1CC[C@@]23O[C@@]3(C)CC[C@H]3C(=C)C(=O)O[C@H]3[C@]2(C)O1	1β,10β-epoxy-psilostachyin B (2)	Terpene lactone	https://doi.org/10.1016/j.phytochem.2021.113014		2021	Ambrosia tenuifolia	Plant			64.41	0.04									μM ± SD	Trypanosoma cruzi					C15H18O5	278.3	20	0	0.73	0	5	0	69.06	65.13	2023-05-02	2023-06-01	2023-05-01	2023-06-01	2.81	2023-08-01	-2.23	Soluble	-2.02	Soluble	-2.86	Soluble	High
7	O=C1CC[C@]23O[C@]3(C)CC[C@H]3C(=C)C(=O)O[C@H]3[C@]2(C)O1	1α,10α-epoxy-psilostachyin B (3)	Terpene lactone	https://doi.org/10.1016/j.phytochem.2021.113014		2021	Ambrosia tenuifolia	Plant			6.2	0.9									μM ± SD	Trypanosoma cruzi					C15H18O5	278.3	20	0	0.73	0	5	0	69.06	65.13	2023-07-02	2023-06-01	2023-05-01	2023-06-01	2.81	1.81	-2.23	Soluble	-2.02	Soluble	-2.86	Soluble	High
8	CC1=C([C@@]([C@H]2[C@@H](CC1)C(=C)C(=O)O2)(C)O)CCC(=O)O	altamisic acid	Terpene lactone	https://doi.org/10.1016/j.phytochem.2021.113014		2021	Ambrosia tenuifolia	Plant			10.00	3.00									μM ± SD	Trypanosoma cruzi					C15H20O5	280.32	20	0	0.6	3	5	2	73.3	83.83	2023-05-01	0.42	1.81	1.51	2.16	1.48	-1.64	Very soluble	-1.75	Very soluble	-2.27	Soluble	High
9	CCOC(=O)CCC1=C(CC[C@@H]2[C@H]([C@]1(C)O)OC(=O)C2=C)C	altamisin	Terpene lactone	https://doi.org/10.1016/j.phytochem.2021.113014		2021	Ambrosia tenuifolia	Plant			29.00	2.00									μM ± SD	Trypanosoma cruzi					C17H24O5	308.37	22	0	0.65	5	5	1	82.43	72.83	2.45	2023-11-01	2.29	2	2023-09-03	2.19	-2.12	Soluble	-2.23	Soluble	-3.37	Soluble	High
10	O(C=1C=CC2=CC=3C4=CC=5OCOC5C=C4CC[N+]3C=C2C1OC)C	Berberine	Alkaloid	https://doi.org/10.1177/1934578X211031148		2021	Berberis glaucocarpa	Plant			1.50	0.53									μM ± SD	Leishmania tropica					C20H18NO4	336.36	25	16	0.25	2	4	0	94.87	40.8	0	3.62	2023-01-03	2.19	3.74	2.53	-4.55	Moderately soluble	-4.16	Moderately soluble	-5.92	Moderately soluble	High
11	O(C=1C=CC2=CC=3C4=CC(OC)=C(OC)C=C4CC[N+]3C=C2C1OC)C	Palmatine (7CI)	Alkaloid	https://doi.org/10.1177/1934578X211031148		2021	Berberis glaucocarpa	Plant			2.31	0.37									μM ± SD	Leishmania tropica					C21H22NO4	352.4	26	16	0.29	4	4	0	101.8	40.8	0.1	3.75	3.38	2023-01-02	3.97	2.64	-4.58	Moderately soluble	-4.3	Moderately soluble	-6.42	Poorly soluble	High
12	OC=1C=C2C=3C=C4C=CC(OC)=C(OC)C4=C[N+]3CCC2=CC1OC	Columbamine (6CI)	Alkaloid	https://doi.org/10.1177/1934578X211031148		2021	Berberis glaucocarpa	Plant			2.56	0.48									μM ± SD	Leishmania tropica					C20H20NO4	338.38	25	16	0.25	3	4	1	97.33	51.8	-0.07	3.42	2023-08-03	1.78	3.43	2.33	-4.37	Moderately soluble	-4.19	Moderately soluble	-5.72	Moderately soluble	High
13	ClC(Cl)(Cl)C1C=2C(OC)=C(OC)C=CC2C=C3C4=CC=5OCOC5C=C4CCN31	8-Trichloromethyldihydroberberine	Alkaloid	https://doi.org/10.1177/1934578X211031148		2021	Berberis glaucocarpa	Plant			1.40	0.90									μM ± SD	Leishmania tropica					C21H18Cl3NO4	454.73	29	12	0.33	3	4	0	117.41	40.16	3.91	5.43	2023-04-04	3.17	4.79	4.34	-6.19	Poorly soluble	-6.03	Poorly soluble	-6.93	Poorly soluble	High
14	OC=1C=C2C(=CC1OC)C=3C=C4C=CC(OC)=C(OC)C4=C[N+]3CC2	Jatrorrhizine	Alkaloid	https://doi.org/10.1177/1934578X211031148		2021	Berberis glaucocarpa	Plant			2.44	1.34									μM ± SD	Leishmania tropica					C20H20NO4	338.38	25	16	0.25	3	4	1	97.33	51.8	-0.15	3.42	2023-08-03	1.78	3.43	2.31	-4.37	Moderately soluble	-4.19	Moderately soluble	-5.72	Moderately soluble	High
15	CC1C=CC=CC=CC=CC=CC=CC=CC(CC2C(C(CC(O2)(CC(CC(C(CCC(CC(CC(=O)OC(C(C1O)C)C)O)O)O)O)O)O)O)C(=O)O)OC3C(C(C(C(O3)C)O)N)O	Amphotericin-B	Other	https://doi.org/10.1177/1934578X211031148		2021	Berberis glaucocarpa	Plant			2023-08-01	0.95									μM ± SD	Leishmania tropica					C47H73NO17	924.08	65	0	0.66	3	18	12	239.06	319.61	3.76	0	0.71	-1.74	-4.66	-0.39	-5.37	Moderately soluble	-6.26	Poorly soluble	3	Soluble	Low
16	C=C1[C@H]2C[C@@]3(C)C(C[C@H](O)[C@@H]3O)[C@@H](C)C[C@H]2OC1=O	1	Terpene lactone	https://doi.org/10.1021/acsomega.1c05560		2021	Asteraceae	Plant			2023-02-11										μM	Trypanosoma cruzi					C15H22O4	266.33	19	0	0.8	0	4	2	70.75	66.76	1.41	2023-07-01	1.26	1.71	1.45	1.51	-2.56	Soluble	-2.72	Soluble	-1.46	Soluble	High
17	CC(=O)O[C@H]1CC2[C@@H](C)C[C@H]3OC(=O)C(=C)[C@H]3C[C@]2(C)[C@H]1OC(C)=O	2	Terpene lactone	https://doi.org/10.1021/acsomega.1c05560		2021	Asteraceae	Plant			9.2										μM	Trypanosoma cruzi					C19H26O6	350.41	25	0	0.74	4	6	0	90.23	78.9	2.31	2.84	2023-04-02	2.47	2.38	2.48	-3.54	Soluble	-4.16	Moderately soluble	-2.72	Soluble	High
18	C[Si](C)(C)O[C@H]1CC2[C@@H](C)C[C@H]3OC(=O)C(=C)[C@H]3C[C@]2(C)[C@H]1O[Si](C)(C)C	3	Terpene lactone	https://doi.org/10.1021/acsomega.1c05560		2021	Asteraceae	Plant			13.2										μM	Trypanosoma cruzi					C21H38O4Si2	410.7	27	0	0.86	4	4	0	115.18	44.76	4.27	5.61	4.98	3.13	1.16	3.83	-5.66	Moderately soluble	-6.31	Poorly soluble	-4.53	Moderately soluble	High
19	CC(C)(C)[Si](O[C@H]1CC2[C@@H](C)C[C@H]3OC(=O)C(=C)[C@H]3C[C@]2(C)[C@H]1O)(c1ccccc1)c1ccccc1	5	Terpene lactone	https://doi.org/10.1021/acsomega.1c05560		2021	Asteraceae	Plant			46.9										μM	Trypanosoma cruzi					C31H40O4Si	504.73	36	12	0.52	5	4	1	147.81	55.76	4.35	2023-06-07	4.85	4.65	4.34	5.16	-7.67	Poorly soluble	-8.61	Poorly soluble	-7.93	Poorly soluble	High
20	C=C1[C@H]2C[C@@]3(C)C(C[C@H](OC#C)[C@@H]3O)[C@@H](C)C[C@H]2OC1=O	6	Terpene lactone	https://doi.org/10.1021/acsomega.1c05560		2021	Asteraceae	Plant			25.0										μM	Trypanosoma cruzi					C17H22O4	290.35	21	0	0.71	1	4	1	78.45	55.76	2023-09-02	2.87	1.96	2023-11-02	2.18	2023-04-02	-3.38	Soluble	-3.7	Soluble	-1.84	Soluble	High
21	C=C1[C@H]2C[C@@]3(C)C(C[C@H](OC#C)[C@@H]3OC#C)[C@@H](C)C[C@H]2OC1=O	7	Terpene lactone	https://doi.org/10.1021/acsomega.1c05560		2021	Asteraceae	Plant			3.7										μM	Trypanosoma cruzi					C19H22O4	314.38	23	0	0.63	2	4	0	86.15	44.76	3.28	2023-04-04	2.65	2.49	2.94	2023-08-03	-4.2	Moderately soluble	-4.68	Moderately soluble	-2.23	Soluble	High
22	C=C1[C@H]2C[C@@]3(C)C(C[C@H](OCc4cn(Cc5ccccc5)nn4)[C@@H]3O)[C@@H](C)C[C@H]2OC1=O	8	Terpene lactone	https://doi.org/10.1021/acsomega.1c05560		2021	Asteraceae	Plant			34.2										μM	Trypanosoma cruzi					C25H31N3O4	437.53	32	11	0.56	5	6	1	119.3	86.47	3.48	2023-12-03	2.97	2.69	2.76	3	-4.44	Moderately soluble	-4.6	Moderately soluble	-5.14	Moderately soluble	High
23	C=C1[C@H]2C[C@@]3(C)C(C[C@H](OCc4cn(Cc5ccccc5)nn4)[C@@H]3OCc3cn(Cc4ccccc4)nn3)[C@@H](C)C[C@H]2OC1=O	9	Terpene lactone	https://doi.org/10.1021/acsomega.1c05560		2021	Asteraceae	Plant			21.5										μM	Trypanosoma cruzi					C35H40N6O4	608.73	45	22	0.46	10	8	0	167.84	106.18	3.86	4.55	4.69	3.49	2023-01-04	2023-12-04	-6.18	Poorly soluble	-6.5	Poorly soluble	-8.74	Poorly soluble	High
24	O=C1C=C[C@H]2[C@H](C)C[C@H]3OC(=O)C(=C)[C@H]3[C@H](O)[C@@]21C	10	Terpene lactone	https://doi.org/10.1021/acsomega.1c05560		2021	Asteraceae	Plant			1.11										μM	Trypanosoma cruzi					C15H18O4	262.3	19	0	0.6	0	4	1	69.32	63.6	2023-08-01	0.61	1.25	1.53	1.63	1.36	-1.85	Very soluble	-1.52	Very soluble	-1.68	Soluble	High
25	CC(=O)O[C@H]1[C@H]2[C@@H](C[C@@H](C)[C@@H]3C=CC(=O)[C@]31C)OC(=O)C2=C	11	Terpene lactone	https://doi.org/10.1021/acsomega.1c05560		2021	Asteraceae	Plant			0.74										μM	Trypanosoma cruzi					C17H20O5	304.34	22	0	0.59	2	5	0	79.05	69.67	2.15	1.19	1.82	1.92	2023-08-02	1.83	-2.34	Soluble	-2.25	Soluble	-2.32	Soluble	High
26	C[Si](C)(C)O[C@H]1[C@H]2[C@@H](C[C@@H](C)[C@@H]3C=CC(=O)[C@]31C)OC(=O)C2=C	12	Terpene lactone	https://doi.org/10.1021/acsomega.1c05560		2021	Asteraceae	Plant			0.95										μM	Trypanosoma cruzi					C18H26O4Si	334.48	23	0	0.67	2	4	0	91.53	52.6	3.16	3.37	2023-11-03	2.26	1.46	2.67	-3.9	Soluble	-4.15	Moderately soluble	-3.23	Soluble	High
27	CC(C)[Si](C)(C)O[C@H]1[C@H]2[C@@H](C[C@@H](C)[C@@H]3C=CC(=O)[C@]31C)OC(=O)C2=C	13	Terpene lactone	https://doi.org/10.1021/acsomega.1c05560		2021	Asteraceae	Plant			0.53										μM	Trypanosoma cruzi					C20H30O4Si	362.54	25	0	0.7	3	4	0	101.14	52.6	3.18	4.34	3.89	2.72	2023-08-02	3.24	-4.62	Moderately soluble	-5.16	Moderately soluble	-3.65	Soluble	High
28	O=C1C=C[C@]2(O)[C@@H](C)CC[C@H]3C(=C)C(=O)O[C@H]3[C@]12C	14	Terpene lactone	https://doi.org/10.1021/acsomega.1c05560		2021	Asteraceae	Plant			5.8										μM	Trypanosoma cruzi					C15H18O4	262.3	19	0	0.6	0	4	1	69.35	63.6	1.76	0.77	1.39	1.53	2023-02-02	1.49	-1.95	Very soluble	-1.69	Very soluble	-2.13	Soluble	High
29	C[Si](C)(C)O[C@@]12C=CC(=O)[C@@]2(C)[C@@H]2OC(=O)C(=C)[C@@H]2CC[C@@H]1C	15	Terpene lactone	https://doi.org/10.1021/acsomega.1c05560		2021	Asteraceae	Plant			5.1										μM	Trypanosoma cruzi					C18H26O4Si	334.48	23	0	0.67	2	4	0	91.57	52.6	2.74	3.27	3.25	2.26	1.85	2.67	-3.84	Soluble	-4.05	Moderately soluble	-3.68	Soluble	High
30	CCCCCC/C=C/CCC1=CC=C(C=C1)O	gibbilimbol B	Benzoic acids and derivatives	https://doi.org/10.3390/life13030663		2023	Piper malacophyllum	Plant			75.3	9.2									μM ± SD	Trypanosoma cruzi trypomastigote					C16H24O	232.36	17	6	0.5	8	1	1	76.22	20.23	3.61	5.76	4.85	4.28	4.95	4.69	-4.64	Moderately soluble	-5.95	Moderately soluble	-5.14	Moderately soluble	High
31	COc1ccc(cc1)C(=O)NCCCCCCCC	LINS03018 (1)	Benzoic acids and derivatives	https://doi.org/10.3390/life13030663		2023	Piper malacophyllum	Plant			11.4	5.8									μM ± SD	Trypanosoma cruzi trypomastigote					C16H25NO2	263.38	19	6	0.56	10	2	1	79.58	38.33	3.58	4.45	3.79	3.15	2023-08-04	3.81	-3.85	Soluble	-4.97	Moderately soluble	-5.75	Moderately soluble	High
32	CCCCCCCC(O)/C=C/c1ccccc1	LINS03024 (2)	Benzoic acids and derivatives	https://doi.org/10.3390/life13030663		2023	Piper malacophyllum	Plant			9.8	1.5									μM ± SD	Trypanosoma cruzi trypomastigote					C16H24O	232.36	17	6	0.5	8	1	1	76.15	20.23	3.49	5.13	4.31	2023-01-04	4.65	4.32	-4.25	Moderately soluble	-5.3	Moderately soluble	-4.78	Moderately soluble	High
33	Oc1cc2C(=O)N(CCO)Cc2c2O[C@]3(C)CCC4[C@](C)(C)[C@@](O)(O)CC[C@]4(C)C3Cc12	1	Other	https://doi.org/10.3390/pharmaceutics15020492		2023	Memnoniella dichroa	Fungi			0.266	0.024									μM ± SD	Trypanosoma cruzi Tulahuen C4					C25H35NO6	445.55	32	6	0.72	2	6	4	123.78	110.46	2.84	2023-12-02	2023-03-02	2.15	2023-03-03	2.44	-3.94	Soluble	-4.07	Moderately soluble	-4.39	Moderately soluble	High
34	Oc1cc2C(=O)N(CCO)Cc2c2O[C@]3(C)CCC4[C@](C)(C)[C@@H](O)CC[C@]4(C)C3Cc12	2	Other	https://doi.org/10.3390/pharmaceutics15020492		2023	Memnoniella dichroa	Fungi			1.37	0.018									μM ± SD	Trypanosoma cruzi Tulahuen C4					C25H35NO5	429.55	31	6	0.72	2	5	3	122.58	90.23	3.26	2.88	2.71	2.55	3.53	2.99	-4.33	Moderately soluble	-4.43	Moderately soluble	-4.76	Moderately soluble	High
35	CC(=O)[C@]1(O)CC[C@@]2(C)C(CC[C@@]3(C)Oc4c5CN(CCO)C(=O)c5cc(O)c4CC23)[C@]1(C)C	3	Other	https://doi.org/10.3390/pharmaceutics15020492		2023	Memnoniella dichroa	Fungi			41.77	0.01									μM ± SD	Trypanosoma cruzi Tulahuen C4					C27H37NO6	471.59	34	6	0.7	3	6	3	132.43	107.3	2.99	2.43	2.67	2023-07-02	3.99	2.83	-4.23	Moderately soluble	-4.33	Moderately soluble	-5.28	Moderately soluble	High
36	Oc1cc2COC(=O)c2c(O)c1C\C=C(\C)CC\C=C(/C)CCCC(C)(C)OC1O[C@H](CO)[C@@H](O)[C@H](O)[C@@H]1O	4	Other	https://doi.org/10.3390/pharmaceutics15020492		2023	Memnoniella dichroa	Fungi			0.934	0.088									μM ± SD	Trypanosoma cruzi Tulahuen C4					C29H42O10	550.64	39	6	0.62	12	10	6	144.71	166.14	3.45	3.92	2023-06-02	0.85	3.57	2.88	-5.05	Moderately soluble	-7.11	Poorly soluble	-3.22	Soluble	Low
37	Oc1cc(C)cc2O[C@]3(C)CCC4[C@](C)(C)[C@@H](O)CC[C@]4(C)C3Cc12	6	Other	https://doi.org/10.3390/pharmaceutics15020492		2023	Memnoniella dichroa	Fungi			7.0	0.2									μM ± SD	Trypanosoma cruzi Tulahuen C4					C22H32O3	344.49	25	6	0.73	0	3	2	101.72	49.69	3.33	2023-09-04	4.61	3.82	4.44	4.22	-5.24	Moderately soluble	-5.68	Moderately soluble	-5.21	Moderately soluble	High
38	COc1c(cc(cc1OC)C(O)C=C)Oc1ccc(CC=C)cc1OC	4	Benzoic acids and derivatives	https://doi.org/10.3390/molecules26144116		2021	Nectandra leucantha	Plant			14.3	1.9									μM ± SD	Trypanosoma cruzi					C21H24O5	356.41	26	12	0.24	9	5	1	101.81	57.15	4.17	4.39	4.13	2023-07-02	4.93	2023-06-04	-4.56	Moderately soluble	-5.31	Moderately soluble	-5.76	Moderately soluble	High
39	COc1c(cc(cc1OC)C(=O)C=C)Oc1ccc(CC=C)cc1OC	6	Benzoic acids and derivatives	https://doi.org/10.3390/molecules26144116		2021	Nectandra leucantha	Plant			26.3	1.3									μM ± SD	Trypanosoma cruzi					C21H22O5	354.4	26	12	0.19	9	5	0	101.07	53.99	3.81	4.71	2023-06-04	2.63	5.25	2023-02-04	-4.75	Moderately soluble	-5.57	Moderately soluble	-6.24	Poorly soluble	High
40	O=C(C)Oc1c(cc(cc1OC)C(=O)C=C)Oc1ccc(CC=C)cc1OC	7	Benzoic acids and derivatives	https://doi.org/10.3390/molecules26144116		2021	Nectandra leucantha	Plant			4.2	1.1									μM ± SD	Trypanosoma cruzi					C22H22O6	382.41	28	12	0.18	10	6	0	106.07	71.06	3.65	4.49	4.52	2.77	5.22	4.13	-4.7	Moderately soluble	-5.7	Moderately soluble	-6.17	Poorly soluble	High
41	CCOc1c(cc(cc1OC)CC=C)Oc1ccc(CC=C)cc1OC	9	Benzoic acids and derivatives	https://doi.org/10.3390/molecules26144116		2021	Nectandra leucantha	Plant			16.4	2.1									μM ± SD	Trypanosoma cruzi					C22H26O4	354.44	26	12	0.27	10	4	0	105.45	36.92	4.44	5.87	5.35	3.75	2023-01-06	2023-01-05	-5.42	Moderately soluble	-6.42	Poorly soluble	-7.1	Poorly soluble	High
42	O=C(C)Oc1c(cc(cc1OC)CC=C)Oc1ccc(CC=C)cc1OC	12	Benzoic acids and derivatives	https://doi.org/10.3390/molecules26144116		2021	Nectandra leucantha	Plant			8.0	0.8									μM ± SD	Trypanosoma cruzi					C22H24O5	368.42	27	12	0.23	10	5	0	105.65	53.99	2023-02-04	5.29	4.88	3.66	5.66	4.74	-5.13	Moderately soluble	-6.17	Poorly soluble	-6.64	Poorly soluble	High
43	O=C(Oc1c(cc(cc1OC)CC=C)Oc1ccc(CC=C)cc1OC)CC	13	Benzoic acids and derivatives	https://doi.org/10.3390/molecules26144116		2021	Nectandra leucantha	Plant			10.0	2.1									μM ± SD	Trypanosoma cruzi					C23H26O5	382.45	28	12	0.26	11	5	0	110.46	53.99	4.41	5.76	5.27	3.87	2023-07-06	2023-08-05	-5.43	Moderately soluble	-6.66	Poorly soluble	-7.03	Poorly soluble	High
44	C=CCc1ccc(Oc2cc(cc(OC)c2OCc2ccccc2)CC=C)c(OC)c1	15	Benzoic acids and derivatives	https://doi.org/10.3390/molecules26144116		2021	Nectandra leucantha	Plant			9.5	3.1									μM ± SD	Trypanosoma cruzi					C27H28O4	416.51	31	18	0.19	11	4	0	125.13	36.92	4.88	6.75	6.38	4.57	7.24	5.96	-6.38	Poorly soluble	-7.33	Poorly soluble	-9.18	Poorly soluble	High
45	CCCc1ccc(Oc2cc(cc(OC)c2OCC=C)CCC)c(OC)c1	20	Benzoic acids and derivatives	https://doi.org/10.3390/molecules26144116		2021	Nectandra leucantha	Plant			9.4	2.2									μM ± SD	Trypanosoma cruzi					C23H30O4	370.48	27	12	0.39	11	4	0	110.73	36.92	4.92	6.69	5.97	2023-04-04	6.52	5.63	-5.95	Moderately soluble	-7.27	Poorly soluble	-7.84	Poorly soluble	High
46	COc1c(cc(cc1OC)\C=C\C)Oc1ccc(\C=C\C)cc1OC	27	Benzoic acids and derivatives	https://doi.org/10.3390/molecules26144116		2021	Nectandra leucantha	Plant			12.2	3.6									μM ± SD	Trypanosoma cruzi					C21H24O4	340.41	25	12	0.24	7	4	0	102.23	36.92	4.34	5.38	5.35	3.53	5.35	4.79	-5.23	Moderately soluble	-5.91	Moderately soluble	-5.96	Moderately soluble	High
47	COc1c(cc(cc1OC)C(O)CC)Oc1ccc(cc1OC)C(O)CC	29	Benzoic acids and derivatives	https://doi.org/10.3390/molecules26144116		2021	Nectandra leucantha	Plant			9.4	1.8									μM ± SD	Trypanosoma cruzi					C21H28O6	376.44	27	12	0.43	9	6	2	103.92	77.38	2023-09-03	3.45	3.74	2023-05-02	4.18	3.46	-4.08	Moderately soluble	-4.76	Moderately soluble	-5.51	Moderately soluble	High
48	COc1c(cc(cc1OC)CC(C)O)Oc1ccc(CC(C)O)cc1OC	31	Benzoic acids and derivatives	https://doi.org/10.3390/molecules26144116		2021	Nectandra leucantha	Plant			13.3	3.6									μM ± SD	Trypanosoma cruzi					C21H28O6	376.44	27	12	0.43	9	6	2	103.92	77.38	3.55	2.97	3.35	2023-05-02	4.18	3.22	-3.78	Soluble	-4.26	Moderately soluble	-5.51	Moderately soluble	High
49	COc1c(cc(cc1OC)CC=C)Oc1ccc(CC=C)cc1OC	34	Benzoic acids and derivatives	https://doi.org/10.3390/molecules26144116		2021	Nectandra leucantha	Plant			5.8	0.7									μM ± SD	Trypanosoma cruzi					C21H24O4	340.41	25	12	0.24	9	4	0	100.65	36.92	2023-04-04	5.51	4.96	3.53	2023-07-05	4.75	-5.18	Moderately soluble	-6.04	Poorly soluble	-6.71	Poorly soluble	High
50	COc1cc(ccc1Oc1cc(CCC)cc(OC)c1)CCC	35	Benzoic acids and derivatives	https://doi.org/10.3390/molecules26144116		2021	Nectandra leucantha	Plant			10.9	6.5									μM ± SD	Trypanosoma cruzi					C20H26O3	314.42	23	12	0.4	8	3	0	95.1	27.69	4.42	5.66	2023-04-05	2023-05-04	5.63	2023-03-05	-5.21	Moderately soluble	-6.01	Poorly soluble	-7.29	Poorly soluble	High
51	COc1cc(cc(Oc2ccc(CC=C)cc2OC)c1O)CC=C	36	Benzoic acids and derivatives	https://doi.org/10.3390/molecules26144116	10.1016/j.cbi.2022.110129	2021	Nectandra leucantha	Plant			16.6	1.0	38.6	13.6							μM ± SD	Trypanosoma cruzi amastigote	Trypanosoma cruzi trypomastigote				C20H22O4	326.39	24	12	0.2	8	4	1	96.18	47.92	3.93	5.18	4.66	3.31	5.14	4.44	-4.97	Moderately soluble	-5.93	Moderately soluble	-6.01	Poorly soluble	High
52	COc1cc(cc(Oc2ccc(CC=C)cc2OC)c1O)CCC	37	Benzoic acids and derivatives	https://doi.org/10.3390/molecules26144116		2021	Nectandra leucantha	Plant			10.5	8.3									μM ± SD	Trypanosoma cruzi					C20H24O4	328.4	24	12	0.3	8	4	1	96.65	47.92	3.93	5.45	4.88	3.39	5.15	4.56	-5.15	Moderately soluble	-6.21	Poorly soluble	-6.36	Poorly soluble	High
53	COc1c(cc(cc1OC)CC=C)Oc1ccc(CCC)cc1OC	38	Benzoic acids and derivatives	https://doi.org/10.3390/molecules26144116		2021	Nectandra leucantha	Plant			11.7	7.0									μM ± SD	Trypanosoma cruzi					C21H26O4	342.43	25	12	0.33	9	4	0	101.12	36.92	4.51	5.77	5.19	3.61	2023-07-05	4.96	-5.36	Moderately soluble	-6.31	Poorly soluble	-7.05	Poorly soluble	High
54	CCCc1ccc(Oc2cc(cc(OC)c2OCc2ccccc2)CCC)c(OC)c1	39	Benzoic acids and derivatives	https://doi.org/10.3390/molecules26144116		2021	Nectandra leucantha	Plant			5.5	3.5									μM ± SD	Trypanosoma cruzi					C27H32O4	420.54	31	18	0.33	11	4	0	126.08	36.92	5.19	7.29	6.83	4.72	7.26	6.26	-6.74	Poorly soluble	-7.89	Poorly soluble	-9.87	Poorly soluble	Low
55	CCCc1ccc(Oc2cc(cc(OC)c2OCc2ccc(OC)cc2)CC=C)c(OC)c1	40	Benzoic acids and derivatives	https://doi.org/10.3390/molecules26144116		2021	Nectandra leucantha	Plant			8.6	2.1									μM ± SD	Trypanosoma cruzi					C28H32O5	448.55	33	18	0.29	12	5	0	132.1	46.15	2023-01-05	7.24	6.61	4.28	7.33	2023-01-06	-6.79	Poorly soluble	-8.03	Poorly soluble	-9.62	Poorly soluble	High
56	CCCc1ccc(Oc2cc(cc(OC)c2OCc2ccc(OC)cc2)CCC)c(OC)c1	41	Benzoic acids and derivatives	https://doi.org/10.3390/molecules26144116		2021	Nectandra leucantha	Plant			13.4	5.4									μM ± SD	Trypanosoma cruzi					C28H34O5	450.57	33	18	0.36	12	5	0	132.57	46.15	2023-05-05	7.51	6.84	4.35	7.34	6.31	-6.98	Poorly soluble	-8.31	Poorly soluble	-9.97	Poorly soluble	Low
57	COc1c(cccc1OC)Oc1ccc(CC=C)cc1OC	42	Benzoic acids and derivatives	https://doi.org/10.3390/molecules26144116		2021	Nectandra leucantha	Plant			25.7	12.2									μM ± SD	Trypanosoma cruzi					C18H20O4	300.35	22	12	0.22	7	4	0	86.54	36.92	3.66	2023-02-04	4.23	2.93	4.37	3.84	-4.18	Moderately soluble	-4.5	Moderately soluble	-5.88	Moderately soluble	High
58	COc1cc(ccc1Oc1cc(CC)cc(O)c1)CC=C	43	Benzoic acids and derivatives	https://doi.org/10.3390/molecules26144116		2021	Nectandra leucantha	Plant			7.7	1.3									μM ± SD	Trypanosoma cruzi					C18H20O3	284.35	21	12	0.22	6	3	1	85.35	38.69	2023-03-03	4.93	4.48	3.51	4.68	4.18	-4.74	Moderately soluble	-5.48	Moderately soluble	-5.85	Moderately soluble	High
59	COc1cc(ccc1Oc1cc(CC=C)ccc1CCc1ccc(OC)cc1)CC=C	44	Benzoic acids and derivatives	https://doi.org/10.3390/molecules26144116		2021	Nectandra leucantha	Plant			11.6	8.4									μM ± SD	Trypanosoma cruzi					C28H30O3	414.54	31	18	0.21	11	3	0	128.41	27.69	4.89	7.75	6.74	5.35	2023-01-08	6.57	-7	Poorly soluble	-8.17	Poorly soluble	-9.85	Poorly soluble	Low
60	COc1cc(cc(Oc2ccc(CC=C)cc2)c1O)CC=C	45	Benzoic acids and derivatives	https://doi.org/10.3390/molecules26144116		2021	Nectandra leucantha	Plant			22.5	18.8									μM ± SD	Trypanosoma cruzi					C19H20O3	296.36	22	12	0.16	7	3	1	89.69	38.69	3.81	5.21	4.65	3.67	2023-07-05	4.48	-4.9	Moderately soluble	-5.77	Moderately soluble	-5.9	Moderately soluble	High
61	C=CCc1ccc(cc1)Oc1cc(cc(OC)c1OCc1ccc(OC)cc1)CC=C	46	Benzoic acids and derivatives	https://doi.org/10.3390/molecules26144116		2021	Nectandra leucantha	Plant			11.0	2.3									μM ± SD	Trypanosoma cruzi					C27H28O4	416.51	31	18	0.19	11	4	0	125.13	36.92	5.13	6.75	6.38	4.57	7.24	2023-01-06	-6.38	Poorly soluble	-7.33	Poorly soluble	-9.18	Poorly soluble	High
62	C[C@@]12CCC[C@@]([C@H]1CC[C@]34[C@H]2CC[C@H](C3)C(=C)C4)(C)C(=O)O	Kaurenoic acid	Diterpene	https://doi.org/10.1016/j.exppara.2022.108383		2022	Xylopia frutescens	Plant			50.38	2.89	51.75	4.28							μg/mL ± SD	Leishmania infantum	Leishmania amazonensis				C20H30O2	302.45	22	0	0.85	1	2	1	90.32	37.3	2.76	5.43	2023-04-05	4.63	4.33	4.44	-5.07	Moderately soluble	-5.97	Moderately soluble	-4.11	Moderately soluble	High
63	CC(=O)OC1C(=C)C2CCC3C1(C2)CCC4C3(CCCC4(C)C(=O)O)C	Xylopic acid	Diterpene	https://doi.org/10.1016/j.exppara.2022.108383		2022	Xylopia frutescens	Plant			52.51	7.46									μg/mL ± SD	Leishmania infantum					C22H32O4	360.49	26	0	0.82	3	4	1	101.21	63.6	3.16	4.52	4.58	2023-06-04	3.91	2023-05-04	-4.72	Moderately soluble	-5.58	Moderately soluble	-3.92	Soluble	High
64	CC1=CC[C@@H](CC1)[C@@](C)(CCC=C(C)C)O	Bisabolol	Sesquiterpene	https://doi.org/10.1016/j.exppara.2022.108383		2022	Matricaria chamomilla	Plant			4.45	2.84	4.77	1.98							μg/mL ± SD	Leishmania infantum	Leishmania amazonensis				C15H26O	222.37	16	0	0.73	4	1	1	72.36	20.23	3.46	3.79	4.23	3.56	3.74	3.76	-3.34	Soluble	-3.91	Soluble	-3	Soluble	High
65	COC1=CC(=O)C(=CC1=O)C2CC3=C(C=C(C=C3)O)OC2	Claussequinone	flavonoid	https://doi.org/10.1016/j.exppara.2022.108383		2022	Cyclolobium claussenii	Plant			3.21	0.49	2.47	0.92							μg/mL ± SD	Leishmania infantum	Leishmania amazonensis				C16H14O5	286.28	21	6	0.25	2	5	1	74.69	72.83	1.99	1.62	1.55	0.42	2023-04-02	2023-06-01	-2.71	Soluble	-2.76	Soluble	-3.23	Soluble	High
66	COC1=C(C(=C(C=C1)[C@H]2CC3=C(C(=C(C=C3)O)OC)OC2)OC)O	Duartin	flavonoid	https://doi.org/10.1016/j.exppara.2022.108383		2022	Machaerium villosum	Plant			34.14	10.97	37.15	2.43							μg/mL ± SD	Leishmania infantum	Leishmania amazonensis				C18H20O6	332.35	24	12	0.33	4	6	2	88.6	77.38	2023-08-03	2.88	2.84	1.24	2.96	2023-06-02	-3.82	Soluble	-4.16	Moderately soluble	-4.46	Moderately soluble	High
67	O=C1C=CC[C@@H]2CCC3C(CC[C@]4(O)C(=O)O[C@@]5(C)[C@@H]6C[C@@]7(C)C8C(=O)[C@]3(O[C@]845)OC[C@H]7C(=O)O6)[C@@]12C	2	Polyketide	https://doi.org/10.1371/journal.pone.0274543		2022	Physalin minima	Plant			3.04	1.12	13.33	0.098							μM ± SD	Leishmania major	Leishmania tropica				C28H32O9	512.55	37	0	0.79	0	9	1	125.26	125.43	2023-08-03	2.88	1.64	1.24	2.96	2023-06-02	-3.82	Soluble	-4.16	Moderately soluble	-4.46	Moderately soluble	High
68	O=C1C=CC[C@@]23O[C@@H]2CC2C(CC[C@]4(O)C(=O)O[C@@]5(C)[C@@H]6C[C@@]7(C)C8C(=O)[C@]2(O[C@]845)OC[C@H]7C(=O)O6)[C@@]13C	3	Polyketide	https://doi.org/10.1371/journal.pone.0274543		2022	Physalin minima	Plant			3.76	0.85	18.53	0.28							μM ± SD	Leishmania major	Leishmania tropica				C28H30O10	526.53	38	0	0.79	0	10	1	124.27	137.96	2023-08-03	2.88	0.77	1.24	2.96	2023-06-02	-3.82	Soluble	-4.16	Moderately soluble	-4.46	Moderately soluble	High
69	O=C1C=CC[C@]2(Cl)[C@H](O)CC3C(CC[C@]4(O)C(=O)O[C@@]5(C)[C@@H]6C[C@@]7(C)C8C(=O)[C@]3(O[C@]845)OC[C@H]7C(=O)O6)[C@@]12C	5	Polyketide	https://doi.org/10.1371/journal.pone.0274543		2022	Physalin minima	Plant			3.34	0.64	9.59	0.27							μM ± SD	Leishmania major	Leishmania tropica				C28H31ClO10	562.99	39	0	0.79	0	10	2	131.25	145.66	2023-08-03	2.88	0.97	1.24	2.96	2023-06-02	-3.82	Soluble	-4.16	Moderately soluble	-4.46	Moderately soluble	High
70	O=C1C=CC[C@@]23O[C@@H]2CC2C(CC[C@]4(O)C(=O)O[C@@]5(C)[C@H]6OC(=O)C(=C)[C@@](C)(C6)C6C(=O)[C@@]2(O)O[C@]645)[C@@]13C	6	Polyketide	https://doi.org/10.1371/journal.pone.0274543		2022	Physalin minima	Plant			84.79	1.56	23.76	1.10							μM ± SD	Leishmania major	Leishmania tropica				C28H30O10	526.53	38	0	0.71	0	10	2	125.98	148.96	2023-08-03	2.88	0.67	1.24	2.96	2023-06-02	-3.82	Soluble	-4.16	Moderately soluble	-4.46	Moderately soluble	High
71	O=C1C=CCC2[C@@H](O)CC3C(CC[C@]4(O)C(=O)O[C@@]5(C)[C@@H]6C[C@@]7(C)C8C(=O)[C@]3(O[C@]845)OC[C@H]7C(=O)O6)[C@@]12C	7	Polyketide	https://doi.org/10.1371/journal.pone.0274543		2022	Physalin minima	Plant			52.28	1.18	19.49	0.02							μM ± SD	Leishmania major	Leishmania tropica				C28H32O10	528.55	38	0	0.79	0	10	2	126.42	145.66	2023-08-03	2.88	0.61	1.24	2.96	2023-06-02	-3.82	Soluble	-4.16	Moderately soluble	-4.46	Moderately soluble	High
72	O=C1C=CC[C@]2(O)[C@H](O)CC3C(CC[C@]4(O)C(=O)O[C@@]5(C)[C@@H]6C[C@@]7(C)C8C(=O)[C@]3(O[C@]845)OC[C@H]7C(=O)O6)[C@@]12C	9	Polyketide	https://doi.org/10.1371/journal.pone.0274543		2022	Physalin minima	Plant					55.24	0.01							μM ± SD	Leishmania major	Leishmania tropica				C28H32O11	544.55	39	0	0.79	0	11	3	127.62	165.89	2023-08-03	2.88	-0.28	1.24	2.96	2023-06-02	-3.82	Soluble	-4.16	Moderately soluble	-4.46	Moderately soluble	High
73	O=C([O-])C1C2OC(OC3OC(CO)C(O)C(O)C3O)C(C=C)C1CC=4C=5NC=6C=CC=CC6C5C=C[N+]42	1	Alkaloid	https://doi.org/10.1007/s43450-021-00197-8		2021	Psychotria cupularis	Plant	74.0	2.0	100.50	0.20	3.69	0.04							μg/mL	Leishmania braziliensis	Leishmania amazonensis				C26H28N2O9	512.51	37	13	0.46	5	9	5	127.77	168.41	-0.69	0.78	-1.7	-0.63	-0.41	-0.53	-3.44	Soluble	-3.9	Soluble	-1.46	Soluble	Low
74	O=C(O)C1=CO[C@@H](O[C@@H]2O[C@H](CO)[C@@H](O)[C@H](O)[C@H]2O)[C@H](C=C)[C@@H]1Cc1nccc2c3ccccc3[NH]c21	2	Alkaloid	https://doi.org/10.1007/s43450-021-00197-8		2021	Psychotria cupularis	Plant	36.0	1.0	85.19	0.12	9.51	0.05							μg/mL	Leishmania braziliensis	Leishmania amazonensis				C26H28N2O9	512.51	37	13	0.38	7	10	6	130.36	174.59	2023-03-02	2023-01-01	0.82	-0.71	0.8	0.79	-3.45	Soluble	-4.27	Moderately soluble	-2.63	Soluble	Low
75	CC(C)(C)NC(=O)C(C)(C)N(c1ccccc1)C(=O)C(=C)[C@@H]1CCC2=CC(=O)C[C@H](C)[C@@]2(C)C1	4	Sesquiterpene	https://doi.org/10.3390/molecules27103067		2022	Tessaria absinthioides, Flourensia oolepis	Plant			16.3	1.36									μM ± SD	Trypanosoma cruzi					C29H40N2O3	464.64	34	6	0.55	8	3	1	139.64	66.48	3.58	4.97	5.61	2023-07-03	2023-05-05	4.58	-5.45	Moderately soluble	-6.1	Poorly soluble	-6.74	Poorly soluble	High
76	CC(C)(C)NC(=O)C(C)(C)N(Cc1ccccc1)C(=O)C(=C)[C@@H]1CCC2=CC(=O)C[C@H](C)[C@@]2(C)C1	5	Sesquiterpene	https://doi.org/10.3390/molecules27103067		2022	Tessaria absinthioides, Flourensia oolepis	Plant			9.3	0.89									μM ± SD	Trypanosoma cruzi					C30H42N2O3	478.67	35	6	0.57	9	3	1	142.91	66.48	2023-03-04	2023-09-04	5.45	3.63	5.46	2023-07-04	-5.43	Moderately soluble	-6.03	Poorly soluble	-7.13	Poorly soluble	High
77	O=C(NCc1ccccc1)C(C)(C)N(Cc1ccccc1)C(=O)C(=C)[C@@H]1CCC2=CC(=O)C[C@H](C)[C@@]2(C)C1	7	Sesquiterpene	https://doi.org/10.3390/molecules27103067		2022	Tessaria absinthioides, Flourensia oolepis	Plant			4.7	0.16									μM ± SD	Trypanosoma cruzi					C33H40N2O3	512.68	38	12	0.42	10	3	1	152.93	66.48	2023-09-04	5.41	2023-07-05	3.97	2023-05-06	2023-05-05	-6	Poorly soluble	-6.56	Poorly soluble	-8.8	Poorly soluble	High
78	O=C(NC1CCCCC1)C(C)(C)N(c1ccccc1)C(=O)C(=C)[C@@H]1CCC2=CC(=O)C[C@H](C)[C@@]2(C)C1	8	Sesquiterpene	https://doi.org/10.3390/molecules27103067		2022	Tessaria absinthioides, Flourensia oolepis	Plant			63.2	2.00									μM ± SD	Trypanosoma cruzi					C31H42N2O3	490.68	36	6	0.58	8	3	1	147.1	66.48	2023-05-04	5.79	6.15	2023-09-04	5.33	2023-08-05	-6.13	Poorly soluble	-6.96	Poorly soluble	-6.94	Poorly soluble	High
79	O=C(NC1CCCCC1)C(C)(C)N(Cc1ccccc1)C(=O)C(=C)[C@@H]1CCC2=CC(=O)C[C@H](C)[C@@]2(C)C1	9	Sesquiterpene	https://doi.org/10.3390/molecules27103067		2022	Tessaria absinthioides, Flourensia oolepis	Plant			45.1	8.24									μM ± SD	Trypanosoma cruzi					C32H44N2O3	504.7	37	6	0.59	9	3	1	150.37	66.48	4.18	5.73	5.99	2023-01-04	5.74	5.13	-6.11	Poorly soluble	-6.89	Poorly soluble	-7.33	Poorly soluble	High
80	CC(C)(C)NC(=O)C(C)(C)N(c1ccccc1)C(=O)C(=C)[C@@H]1CC[C@@]2(C)CCC[C@@](C)(O)C2C1	10	Sesquiterpene	https://doi.org/10.3390/molecules27103067		2022	Tessaria absinthioides, Flourensia oolepis	Plant			19.6	0.92									μM ± SD	Trypanosoma cruzi					C29H44N2O3	468.67	34	6	0.66	8	3	2	141.11	69.64	4.24	5.57	5.63	3.86	4.87	4.83	-5.86	Moderately soluble	-6.79	Poorly soluble	-6.51	Poorly soluble	High
81	CC(C)(C)NC(=O)C(C)(C)N(Cc1ccccc1)C(=O)C(=C)[C@@H]1CC[C@@]2(C)CCC[C@@](C)(O)C2C1	11	Sesquiterpene	https://doi.org/10.3390/molecules27103067		2022	Tessaria absinthioides, Flourensia oolepis	Plant			26.1	1.67									μM ± SD	Trypanosoma cruzi					C30H46N2O3	482.7	35	6	0.67	9	3	2	144.38	69.64	4.21	5.51	5.47	3.79	5.28	4.85	-5.84	Moderately soluble	-6.73	Poorly soluble	-6.9	Poorly soluble	High
82	O=C(NCc1ccccc1)C(C)(C)N(c1ccccc1)C(=O)C(=C)[C@@H]1CC[C@@]2(C)CCC[C@@](C)(O)C2C1	12	Sesquiterpene	https://doi.org/10.3390/molecules27103067		2022	Tessaria absinthioides, Flourensia oolepis	Plant			8.0	0.4									μM ± SD	Trypanosoma cruzi					C32H42N2O3	502.69	37	12	0.5	9	3	2	151.14	69.64	4.27	2023-08-06	5.88	2023-02-04	5.46	5.18	-6.43	Poorly soluble	-7.32	Poorly soluble	-8.18	Poorly soluble	High
83	O=C(NCc1ccccc1)C(C)(C)N(Cc1ccccc1)C(=O)C(=C)[C@@H]1CC[C@@]2(C)CCC[C@@](C)(O)C2C1	13	Sesquiterpene	https://doi.org/10.3390/molecules27103067		2022	Tessaria absinthioides, Flourensia oolepis	Plant			59.6	6.95									μM ± SD	Trypanosoma cruzi					C33H44N2O3	516.71	38	12	0.52	10	3	2	154.41	69.64	2023-02-04	2023-02-06	5.72	2023-12-04	5.87	5.19	-6.41	Poorly soluble	-7.26	Poorly soluble	-8.57	Poorly soluble	High
84	O=C(NC1CCCCC1)C(C)(C)N(Cc1ccccc1)C(=O)C(=C)[C@@H]1CC[C@@]2(C)CCC[C@@](C)(O)C2C1	15	Sesquiterpene	https://doi.org/10.3390/molecules27103067		2022	Tessaria absinthioides, Flourensia oolepis	Plant			22.4	0.91									μM ± SD	Trypanosoma cruzi					C32H48N2O3	508.74	37	6	0.69	9	3	2	151.84	69.64	2023-02-04	6.34	6	4.16	5.56	5.25	-6.51	Poorly soluble	-7.59	Poorly soluble	-7.1	Poorly soluble	High
85	C[C@]12CC[C@H](CC2[C@](C)(O)CCC1)C(=C)C(=O)[N+]=1C=CC(CCCCCCCCCC)N=1	16	Sesquiterpene	https://doi.org/10.3390/molecules27103067		2022	Tessaria absinthioides, Flourensia oolepis	Plant			8.8	0.24									μM ± SD	Trypanosoma cruzi					C28H47N2O2	443.68	32	0	0.82	12	3	1	143.12	52.67	2.19	8.83	6.56	2023-08-04	6.46	5.77	-7.36	Poorly soluble	-9.82	Poorly soluble	-6.91	Poorly soluble	High
86	C[C@]12CC[C@H](CC2[C@](C)(O)CCC1)C(=C)C(=O)[N+]=1C=CC(CCCC#C)N=1	17	Sesquiterpene	https://doi.org/10.3390/molecules27103067		2022	Tessaria absinthioides, Flourensia oolepis	Plant			14.8	0.69									μM ± SD	Trypanosoma cruzi					C23H33N2O2	369.52	27	0	0.7	6	3	1	117.25	52.67	-0.05	2023-08-05	3.91	3.69	4.24	3.38	-4.94	Moderately soluble	-5.93	Moderately soluble	-4.24	Moderately soluble	High
87	C[C@]12CC[C@H](CC2[C@](C)(O)CCC1)C(=C)C(=O)[N+]=1C=CC(Cc2ccccc2)N=1	18	Sesquiterpene	https://doi.org/10.3390/molecules27103067		2022	Tessaria absinthioides, Flourensia oolepis	Plant			30.2	5.22									μM ± SD	Trypanosoma cruzi					C25H33N2O2	393.54	29	6	0.56	5	3	1	124.35	52.67	-0.16	5.75	4.27	3.95	4.32	3.62	-5.73	Moderately soluble	-6.62	Poorly soluble	-5.85	Moderately soluble	High
88	C[C@]12CC[C@H](CC2[C@](C)(O)CCC1)C(=C)C(=O)[N+]=1C=CC(N=1)c1ccccc1	19	Sesquiterpene	https://doi.org/10.3390/molecules27103067		2022	Tessaria absinthioides, Flourensia oolepis	Plant			48.2	5.40									μM ± SD	Trypanosoma cruzi					C24H31N2O2	379.52	28	6	0.54	4	3	1	119.54	52.67	-0.38	5.45	2023-07-04	3.74	3.92	3.36	-5.52	Moderately soluble	-6.31	Poorly soluble	-5.45	Moderately soluble	High
89	CCC(C)/C=C/C(=O)N1CC(CC1C(=O)NC(CC(C)CC(CC(=O)CC)O)C(=O)NC(C(C(C)C)O)C(=O)NC(C)(C)C(=O)NC(CC(C)C)C(=O)NC(CC(C)C)C(=O)NC(C)(C)C(=O)NC(C)(C)C(=O)NCCC(=O)NC(C)CN(C)C)C	Leucinostatin A	Peptide	https://doi.org/10.1021/acsomega.1c06347		2022	Fungi	Fungi									0.0071	0.0016			μM ± SD	Trypanosoma cruzi			Trypanosoma cruzi		C62H111N11O13	1218.61	86	0	0.79	47	14	11	337.12	342.98	2023-05-07	4.31	2023-09-01	-2.34	7.41	3.76	-7.01	Poorly soluble	-11.23	Insoluble	-9.21	Poorly soluble	Low
90	CCC(C)/C=C/C(=O)N1CC(CC1C(=O)NC(CC(C)CC(CC(=O)CC)O)C(=O)NC(C(C(C)C)O)C(=O)NC(C)(C)C(=O)NC(CC(C)C)C(=O)NC(CC(C)C)C(=O)NC(C)(C)C(=O)NC(C)(C)C(=O)NCCC(=O)NC(C)CNC)C	Leucinostatin B	Peptide	https://doi.org/10.1021/acsomega.1c06347		2022	Fungi	Fungi									0.012	0.0014			μM ± SD	Trypanosoma cruzi			Trypanosoma cruzi		C61H109N11O13	1204.58	85	0	0.79	47	14	12	332.22	351.77	7.23	3.84	1.55	-2.48	7.41	3.51	-6.63	Poorly soluble	-10.92	Insoluble	-9.56	Poorly soluble	Low
91	CC[C@H](C)/C=C/C(=O)N1CCC[C@H]1C(=O)N[C@@H](CC(C)C)C(=O)N[C@@H]([C@@H](C(C)C)O)C(=O)NC(C)(C)C(=O)N[C@@H](CC(C)C)C(=O)N[C@@H](CC(C)C)C(=O)NC(C)(C)C(=O)NC(C)(C)C(=O)NCCC(=O)N[C@@H](C)CNC	Leucinostatin F	Peptide	https://doi.org/10.1021/acsomega.1c06347		2022	Fungi	Fungi									0.005	0.0011			μM ± SD	Trypanosoma cruzi			Trypanosoma cruzi		C55H99N11O11	1090.44	77	0	0.78	42	12	11	302.01	314.47	6.75	2023-07-04	1.21	-1.88	6.25	3.28	-6.39	Poorly soluble	-10.38	Insoluble	-8.99	Poorly soluble	Low
92	CC(=C)[C@@H]1CC[C@]2([C@H]1[C@H]3CC[C@@H]4[C@]5(CC[C@@H](C([C@@H]5CC[C@]4([C@@]3(CC2)C)C)(C)C)O)C)C(=O)O	betulinic acid	Triterpene	https://doi.org/10.1016/j.sajb.2021.03.028		2021	Mimosa caesalpiniifolia	Plant			29.63	4.63	14.19	2.01					345.34	43.46	mg/mL ± SD	Leishmania amazonensis promastigotes	Leishmania amazonensis amastigote			Macrophages	C30H48O3	456.7	33	0	0.9	2	3	2	136.91	57.53	3.83	8.21	2023-09-07	5.82	5.75	6.14	-7.71	Poorly soluble	-9.28	Poorly soluble	-5.7	Moderately soluble	Low
93	O[C@@H]1[C@H](CCCCCCCCCC#CCCCCCCC=C)C(=O)O[C@@H]1C	1	Polyketide	https://doi.org/10.3390/molecules27030893		2022	Porcelia macrocarpa	Plant			29.9	9.7									μM ± SD	Leishmania infantum					C24H40O3	376.57	27	0	0.79	15	3	1	115.5	46.53	5.26	2023-08-08	2023-03-06	4.53	7.18	6.22	-6.28	Poorly soluble	-8.91	Poorly soluble	-6.28	Poorly soluble	High
94	O=C(C)O[C@@H]1[C@H](CCCCCCCCCC#CCCCCCCC=C)C(=O)O[C@@H]1C	1a	Polyketide	https://doi.org/10.3390/molecules27030893		2022	Porcelia macrocarpa	Plant			43.4	3.9									μM ± SD	Leishmania infantum					C26H42O4	418.61	30	0	0.77	17	4	0	125.24	52.6	5.79	8.65	2023-06-06	4.81	7.76	6.72	-6.76	Poorly soluble	-9.63	Poorly soluble	-6.9	Poorly soluble	High
95	C[C@@H]1C=C(CCCCCCCCCC#CCCCCCCC=C)C(=O)O1	1b	Polyketide	https://doi.org/10.3390/molecules27030893		2022	Porcelia macrocarpa	Plant			23.1	5.4									μM ± SD	Leishmania infantum					C24H38O2	358.56	26	0	0.71	15	2	0	113.87	2023-03-26	5.53	8.94	6.98	5.32	2023-04-08	6.96	-6.71	Poorly soluble	-9.38	Poorly soluble	-7.08	Poorly soluble	Low
96	C1=CC=C(C=C1)/C=C/C=O	Cinnamaldehyde	Phenylpropanoid	https://doi.org/10.1016/j.exppara.2022.108244		2022	Cinnamomum	Plant			211.90	0.25	398.06	42.10					199.80	0.05	μM ± SD	Leishmania amazonensis promastigotes	Leishmania amazonensis amastigote			Macrophages J774A.1	C9H8O	132.16	10	6	0	2	1	0	41.54	2023-07-17	1.65	2023-09-01	1.79	2023-01-02	2.48	1.97	-2.17	Soluble	-1.88	Very soluble	-2.4	Soluble	High
97	C/C(C)=C\C=C\C(C)C1CCC2C3=CC=C4CC(O)CCC4(C)C3CCC12C	CHT	Steroid	https://doi.org/10.3390/molecules27134088		2022	Fungi	Fungi			0.0029	0.002									μM ± SD	Trypanosoma brucei					C27H40O	380.61	28	0	0.7	3	1	1	122.19	20.23	4.51	7.14	7	2023-04-06	2023-04-06	6.15	-6.5	Poorly soluble	-7.39	Poorly soluble	-4.68	Moderately soluble	Low
98	CC(C)C(=C)/C=C/C(C)C1CCC2C3=CC=C4CC(O)CCC4(C)C3CCC12C	ERGT	Steroid	https://doi.org/10.3390/molecules27134088		2022	Fungi	Fungi			0.52	0.05									μM ± SD	Trypanosoma brucei					C28H42O	394.63	29	0	0.71	4	1	1	127	20.23	4.86	7.67	7.25	6.24	6.45	6.49	-6.85	Poorly soluble	-7.94	Poorly soluble	-5.07	Moderately soluble	Low
99	CC1=CC2=C(C(=CC=C2)O[C@H]3[C@@H]([C@H]([C@@H]([C@H](O3)CO)O)O)O)C(=C1O[C@H]4[C@@H]([C@H]([C@@H]([C@H](O4)CO)O)O)O)O	Plicataloside	Other	https://doi.org/10.3390/molecules27041400		2022	Aloe rugosifolia	Plant			27.66	0.80	36.69	0.06							μM ± SD	Leishmania aethiopica	Leishmania donovani				C23H30O13	514.48	36	10	0.57	6	13	9	119.23	218.99	2.98	-1.14	-2.79	-2.99	-2.25	-1.24	-2.12	Soluble	-2.97	Soluble	0.67	Soluble	Low
100	OC[C@@H]1[C@@H](OCC1C(=O)c1cc2OCOc2c(OC)c1)c1cc(OC)c(OC)c(OC)c1	1	lignan	https://doi.org/10.1016/j.phytol.2020.10.010		2021	Peperomia vulcanica	Plant			12.17	2.20									μg/mL ± SD	Leishmania donovani					C23H26O9	446.45	32	12	0.43	8	9	1	112.52	101.91	3.45	2	2023-03-02	0.32	3.38	2.29	-3.62	Soluble	-3.77	Soluble	-4.99	Moderately soluble	High
101	O=C(OC)c1c(C)cc(cc1O)OC1OC(COC2OC(C)C(O)C(O)C2O)C(O)C(O)C1O	2	Benzoic acids and derivatives	https://doi.org/10.1016/j.phytol.2020.10.010		2021	Peperomia vulcanica	Plant			15.49	3.90									μg/mL ± SD	Leishmania donovani					C21H30O13	490.46	34	6	0.67	7	13	7	110.08	204.83	2023-03-01	-1.47	-2.48	-2.49	-2.16	-1.51	-1.62	Very soluble	-2.33	Soluble	2023-11-01	Soluble	Low
102	COc1cc(cc(OC)c1OC)[C@@H]1OCC2C1COC2c1cc2OCOc2c(OC)c1	4	lignan	https://doi.org/10.1016/j.phytol.2020.10.010		2021	Peperomia vulcanica	Plant			11.68	20									μg/mL ± SD	Leishmania donovani					C23H26O8	430.45	31	12	0.48	6	8	0	109.9	73.84	3.84	2.75	2.88	1.18	3.59	2.85	-4.13	Moderately soluble	-3.96	Soluble	-5.29	Moderately soluble	High
103	Oc1cc(O)cc(C)c1C(=O)OC	12	Benzoic acids and derivatives	https://doi.org/10.1016/j.phytol.2020.10.010		2021	Peperomia vulcanica	Plant			15.49	3.90									μg/mL ± SD	Leishmania donovani					C9H10O4	182.17	13	6	0.22	2	4	2	46.73	66.76	1.58	1.98	1.19	2023-06-01	1.21	2023-04-01	-2.43	Soluble	-3.01	Soluble	-1.71	Soluble	High
104	Oc1ccc(/C=C/C(=O)O[C@H](Cc2ccccc2)C(=O)O)cc1O	2	Phenylpropanoid	https://doi.org/10.3390/pathogens11091020		2022	Bacteria	Bacteria			2.8	0.9									μM ± SD	Leishmania amazonensis					C18H16O6	328.32	24	12	0.11	7	6	3	87.35	104.06	1.62	2023-08-03	2.24	1.95	2.43	2.26	-3.72	Soluble	-4.93	Moderately soluble	-3.35	Soluble	High
105	Oc1ccc(C[C@@H](OC(=O)/C=C/c2ccc(O)c(O)c2)C(=O)O)cc1O	3	Phenylpropanoid	https://doi.org/10.3390/pathogens11091020		2022	Bacteria	Bacteria			3.0	0.2									μM ± SD	Leishmania amazonensis					C18H16O8	360.31	26	12	0.11	7	8	5	91.4	144.52	1.48	2.36	1.65	0.9	2023-05-01	1.58	-3.44	Soluble	-5.04	Moderately soluble	-2.17	Soluble	Low
106	Oc1ccc(/C=C/C(=O)O[C@H](Cc2ccc(O)cc2)C(=O)O)cc1O	4	Phenylpropanoid	https://doi.org/10.3390/pathogens11091020		2022	Bacteria	Bacteria			1.9	0.7									μM ± SD	Leishmania amazonensis					C18H16O7	344.32	25	12	0.11	7	7	4	89.37	124.29	1.39	2.72	1.95	1.42	1.96	1.89	-3.58	Soluble	-4.98	Moderately soluble	-2.76	Soluble	High
107	Oc1ccc(/C=C/C(=O)OC(CC(=O)O)C(=O)O)cc1O	7	Phenylpropanoid	https://doi.org/10.3390/pathogens11091020		2022	Bacteria	Bacteria			36	6									μM ± SD	Leishmania amazonensis					C13H12O8	296.23	21	6	0.15	7	8	4	69.44	141.36	0.84	0.62	0.47	0.08	0.23	0.45	-1.82	Very soluble	-3.16	Soluble	-0.22	Soluble	High
108	Oc1ccc(/C=C/C(=O)Nc2cc(F)c(F)cc2C(=O)O)cc1O	9	Phenylpropanoid	https://doi.org/10.3390/pathogens11091020		2022	Bacteria	Bacteria			5.5	0.5									μM ± SD	Leishmania amazonensis					C16H11F2NO5	335.26	24	12	0	5	7	4	81.29	106.86	2023-06-01	2.75	3.27	2023-11-02	2023-05-02	2.45	-3.69	Soluble	-4.65	Moderately soluble	-3.76	Soluble	High
109	C[C@@]1(O)C[C@@H](O)C[C@](C)(C)/C1=C/C(=O)O	4	Other	https://doi.org/10.1371/journal.pone.0247334		2022	Nectandra oppositifolia	Plant			28.2	2.9									μM ± SD	Trypanosoma cruzi					C11H18O4	214.26	15	0	0.73	1	4	3	56.28	77.76	0.58	0.21	0.93	0.64	0.97	0.67	-1.23	Very soluble	-1.4	Very soluble	-0.72	Soluble	High
110	Oc1ccc(cc1O)C(=O)OCC	7	Benzoic acids and derivatives	https://doi.org/10.1371/journal.pone.0247334		2022	Nectandra oppositifolia	Plant			18.1	0.3									μM ± SD	Trypanosoma cruzi					C9H10O4	182.17	13	6	0.22	3	4	2	46.57	66.76	1.74	1.84	1.27	2023-06-01	2023-08-01	2023-04-01	-2.27	Soluble	-2.86	Soluble	-1.73	Soluble	High
111	Oc1ccc(cc1OC)[C@@H](CO)C(=O)c1ccc(O)c(OC)c1	9	Phenylpropanoid	https://doi.org/10.1371/journal.pone.0247334		2022	Nectandra oppositifolia	Plant			27.8	0.2									μM ± SD	Trypanosoma cruzi					C17H18O6	318.32	23	12	0.24	6	6	3	84.12	96.22	2.59	1.78	2023-07-02	0.78	2.47	1.94	-2.93	Soluble	-3.42	Soluble	-3.83	Soluble	High
112	Oc1ccc(cc1OC)C1OC(c2cc(OC)c(O)cc2)[C@@H](C)[C@@H]1C	11	lignan	https://doi.org/10.1371/journal.pone.0247334		2022	Nectandra oppositifolia	Plant			36.8	4.9									μM ± SD	Trypanosoma cruzi					C20H24O5	344.4	25	12	0.4	4	5	2	95.93	68.15	2.75	3.73	3.55	1.98	3.19	2023-04-03	-4.42	Moderately soluble	-4.85	Moderately soluble	-4.69	Moderately soluble	High
113	Oc1ccc(cc1OC)C1OC(c2cc(OC)c(O)cc2)[C@@H](C)[C@H]1C	12	lignan	https://doi.org/10.1371/journal.pone.0247334		2022	Nectandra oppositifolia	Plant			31.0	0.3									μM ± SD	Trypanosoma cruzi					C20H24O5	344.4	25	12	0.4	4	5	2	95.93	68.15	3.24	3.73	3.55	1.98	3.19	3.14	-4.42	Moderately soluble	-4.85	Moderately soluble	-4.69	Moderately soluble	High
114	Oc1ccc(cc1O)C(=O)OCCC	7b	Benzoic acids and derivatives	https://doi.org/10.1371/journal.pone.0247334		2022	Nectandra oppositifolia	Plant			20.4	4.2									μM ± SD	Trypanosoma cruzi					C10H12O4	196.2	14	6	0.3	4	4	2	51.38	66.76	2	2.37	1.66	1.36	1.44	1.77	-2.6	Soluble	-3.41	Soluble	-2.14	Soluble	High
115	Oc1ccc(cc1O)C(=O)OCCCC	7c	Benzoic acids and derivatives	https://doi.org/10.1371/journal.pone.0247334		2022	Nectandra oppositifolia	Plant			19.4	6.3									μM ± SD	Trypanosoma cruzi					C11H14O4	210.23	15	6	0.36	5	4	2	56.19	66.76	2.18	2.73	2023-05-02	1.65	1.82	2023-09-02	-2.83	Soluble	-3.79	Soluble	-2.54	Soluble	High
116	Oc1ccc(cc1O)C(=O)OCCCCC	7d	Benzoic acids and derivatives	https://doi.org/10.1371/journal.pone.0247334		2022	Nectandra oppositifolia	Plant			12.3	3.8									μM ± SD	Trypanosoma cruzi					C12H16O4	224.25	16	6	0.42	6	4	2	61	66.76	2.47	3.27	2.44	1.93	2023-02-02	2.46	-3.17	Soluble	-4.35	Moderately soluble	-2.95	Soluble	High
117	Oc1ccc(cc1O)C(=O)OCCCCCC	7e	Benzoic acids and derivatives	https://doi.org/10.1371/journal.pone.0247334		2022	Nectandra oppositifolia	Plant			11.7	2.7									μM ± SD	Trypanosoma cruzi					C13H18O4	238.28	17	6	0.46	7	4	2	65.8	66.76	2.27	3.53	2.83	2023-02-02	2.59	2.69	-3.34	Soluble	-4.62	Moderately soluble	-3.35	Soluble	High
118	O=C(C[C@@](C)(C=C)CC\C=C(/C)CC(=O)/C=C(\C)C)c1ccc(cc1O)OC	1	Sesquiterpene	https://doi.org/10.1016/j.fitote.2023.105517		2023	Dorema glabrum	Plant			48.3	4.9	49.3	4.2	14.0	2.0					μM ± SD	Trypanosoma brucei rhodesiense	Trypanosoma cruzi	Leishmania donovani			C24H32O4	384.51	28	6	0.42	11	4	1	115.77	63.6	3.95	6.36	5.82	3.37	2023-03-06	5.16	-5.66	Moderately soluble	-7.49	Poorly soluble	-5.62	Moderately soluble	High
119	O=C(C[C@@](C)(C=C)CCCC(\C)=C\C(=O)CC(C)C)c1ccc(cc1O)OC	2	Sesquiterpene	https://doi.org/10.1016/j.fitote.2023.105517		2023	Dorema glabrum	Plant			51.0	3.4	86.4	4.7	37.8	4.6					μM ± SD	Trypanosoma brucei rhodesiense	Trypanosoma cruzi	Leishmania donovani			C24H34O4	386.52	28	6	0.5	12	4	1	116.25	63.6	2023-04-04	6.56	2023-09-05	3.45	6.46	5.36	-5.74	Moderately soluble	-7.69	Poorly soluble	-5.99	Moderately soluble	High
120	O=C(C[C@@](C)(C=C)CC\C=C(/C)CC(=O)CC(C)C)c1ccc(cc1O)OC	3	Sesquiterpene	https://doi.org/10.1016/j.fitote.2023.105517		2023	Dorema glabrum	Plant			41.5	4.0	60.9	8.4	31.8	2.1					μM ± SD	Trypanosoma brucei rhodesiense	Trypanosoma cruzi	Leishmania donovani			C24H34O4	386.52	28	6	0.5	12	4	1	116.25	63.6	4.35	6.17	2023-09-05	3.45	6.46	5.27	-5.49	Moderately soluble	-7.29	Poorly soluble	-5.99	Moderately soluble	High
121	O=C(C[C@@](C)(C=C)CCC[C@@H](C)[C@@H](OC(C)=O)[C@@H](/C=C(\C)C)OC(C)=O)c1ccc(cc1O)OC	4	Sesquiterpene	https://doi.org/10.1016/j.fitote.2023.105517		2023	Dorema glabrum	Plant			2.2	1.0	13.1	1.7	4.9	0.8					μM ± SD	Trypanosoma brucei rhodesiense	Trypanosoma cruzi	Leishmania donovani			C28H40O7	488.61	35	6	0.54	16	7	1	137.85	99.13	4.48	6.76	2023-08-05	3.37	6.54	5.39	-6.2	Poorly soluble	-8.65	Poorly soluble	-5.78	Moderately soluble	High
122	O=C(C[C@@H](C)C(\C)=C\C\C=C(/C)CC\C=C(/C)C)c1ccc(cc1O)OC	7	Sesquiterpene	https://doi.org/10.1016/j.fitote.2023.105517		2023	Dorema glabrum	Plant			23.5	3.0	71.1	5.9	19.7	0.3					μM ± SD	Trypanosoma brucei rhodesiense	Trypanosoma cruzi	Leishmania donovani			C24H34O3	370.52	27	6	0.46	10	3	1	115.83	46.53	4.79	7.42	6.64	2023-03-04	6.56	5.94	-6.32	Poorly soluble	-8.23	Poorly soluble	-5.72	Moderately soluble	High
123	C/C(C)=C\CCC(\C)=C\C\C=C(/C)[C@@H](C)C1=C(O)c2ccc(cc2OC1=O)OC	8	Terpene lactone	https://doi.org/10.1016/j.fitote.2023.105517		2023	Dorema glabrum	Plant			16.5	3.4	49.3	5.8	10.2	4.8					μM ± SD	Trypanosoma brucei rhodesiense	Trypanosoma cruzi	Leishmania donovani			C25H32O4	396.52	29	10	0.4	8	4	1	121.84	59.67	4.73	6.93	6.64	4.16	6.77	5.85	-6.39	Poorly soluble	-8	Poorly soluble	-6.56	Poorly soluble	High
124	C/C(C)=C\CCC(\C)=C\CC[C@@]1(C)OC=2c3ccc(OC)cc3OC(=O)C=2[C@@H]1C	9	Terpene lactone	https://doi.org/10.1016/j.fitote.2023.105517		2023	Dorema glabrum	Plant			29.2	4.2	35.7	3.0	14.6	2.9					μM ± SD	Trypanosoma brucei rhodesiense	Trypanosoma cruzi	Leishmania donovani			C25H32O4	396.52	29	10	0.48	7	4	0	119.9	48.67	4.87	6.37	6.53	4.23	6.88	5.78	-6.1	Poorly soluble	-7.18	Poorly soluble	-7.45	Poorly soluble	High
125	C/C(C)=C\CCC(\C)=C\CC[C@]1(C)OC=2c3ccc(OC)cc3OC(=O)C=2[C@@H]1C	10	Terpene lactone	https://doi.org/10.1016/j.fitote.2023.105517		2023	Dorema glabrum	Plant			12.3	3.1	42.2	2.2	18.1	0.7					μM ± SD	Trypanosoma brucei rhodesiense	Trypanosoma cruzi	Leishmania donovani			C25H32O4	396.52	29	10	0.48	7	4	0	119.9	48.67	4.48	6.37	6.53	4.23	6.88	2023-07-05	-6.1	Poorly soluble	-7.18	Poorly soluble	-7.45	Poorly soluble	High
126	Oc1ccc(C(/C)=C/C(=O)OC\C=C(/C)CC\C=C(/C)CC\C=C(/C)C)c(O)c1O	15	Sesquiterpene	https://doi.org/10.1016/j.fitote.2023.105517		2023	Dorema glabrum	Plant			0.012	0.004	10.7	4.6	0.7	0.3					μM ± SD	Trypanosoma brucei rhodesiense	Trypanosoma cruzi	Leishmania donovani			C25H34O5	414.53	30	6	0.4	11	5	3	124.18	86.99	4.48	6.37	6.17	4.23	6.88	2023-07-05	-6.1	Poorly soluble	-7.18	Poorly soluble	-7.45	Poorly soluble	High
127	Brc1cc(Oc2c(OS(=O)(=O)O)cc(Br)cc2Br)c(Oc2ccc(Br)cc2Br)c(Br)c1Br	1	Benzoic acids and derivatives	https://doi.org/10.1021/acs.joc.1c01214		2021	Salileptolyngbya sp. Marine Cyanobacterium	Marine			8.8	1.3									μM ± SD	Trypanosoma brucei rhodesiense					C18H7Br7O6S	910.64	32	18	0	6	6	1	145.59	90.44	4.22	8.87	10.87	7.13	2023-08-06	7.58	-11.09	Insoluble	-10.65	Insoluble	-11.18	Insoluble	Low
128	Brc1cc(Oc2c(OS(=O)(=O)O)cc(Br)cc2Br)c(Oc2ccc(Br)cc2I)c(Br)c1Br	2	Benzoic acids and derivatives	https://doi.org/10.1021/acs.joc.1c01214		2021	Salileptolyngbya sp. Marine Cyanobacterium	Marine			7.9	1.8									μM ± SD	Trypanosoma brucei rhodesiense					C18H7Br6IO6S	957.64	32	18	0	6	6	1	150.61	90.44	4.64	8.83	10.71	7.23	2023-09-07	2023-07-07	-11.36	Insoluble	-10.61	Insoluble	-11.2	Insoluble	Low
129	Brc1cc(Oc2c(O)cc(Br)cc2Br)c(Oc2ccc(Br)cc2Br)c(Br)c1Br	3	Benzoic acids and derivatives	https://doi.org/10.1021/acs.joc.1c01214		2021	Salileptolyngbya sp. Marine Cyanobacterium	Marine			1.2	0.1									μM ± SD	Trypanosoma brucei rhodesiense					C18H7Br7O3	830.57	28	18	0	4	3	1	135.4	38.69	4.82	2023-04-09	10.31	7.74	8.37	8.13	-11.12	Insoluble	-10.12	Insoluble	-11.65	Insoluble	Low
130	Brc1cc(Oc2c(O)cc(Br)cc2Br)c(Oc2ccc(Br)cc2I)c(Br)c1Br	4	Benzoic acids and derivatives	https://doi.org/10.1021/acs.joc.1c01214		2021	Salileptolyngbya sp. Marine Cyanobacterium	Marine			0.70	0.23									μM ± SD	Trypanosoma brucei rhodesiense					C18H7Br6IO3	877.57	28	18	0	4	3	1	140.41	38.69	4.95	9.42	10.16	7.84	8.66	8.21	-11.43	Insoluble	-10.14	Insoluble	-11.67	Insoluble	Low
131	C[C@@H](CC)[C@@H]1NC(=O)C2CCCN2C(=O)[C@@H](NC(=O)[C@@H]2CCCCN2C(=O)[C@H](Cc2c[NH]c3ccccc32)NC(=O)CCNC1=O)CC(C)C	pipecolisporin	Alkaloid	https://doi.org/10.3390/ph14030268		2021	Nigrospora oryzae	Fungi			8.46										μM	Trypanosoma cruzi					C37H55N7O6	693.88	50	6	0.68	6	6	5	216.28	169.05	3.62	2023-09-03	-0.83	0.51	1.95	1.67	-5.78	Moderately soluble	-6.31	Poorly soluble	-7.81	Poorly soluble	Low
132	O=C(NCCc1ccccc1)c1ccccc1	RipA	Benzoic acids and derivatives	https://doi.org/10.1016/j.exppara.2022.108257		2022	Aniba riparia inspired products	Natural Product Derivative			81.36										μM	Leishmania amazonensis					C15H15NO	225.29	17	12	0.13	5	1	1	68.73	2023-01-29	2.52	2.87	2.66	3.26	3.33	2.93	-3.24	Soluble	-3.14	Soluble	-5.73	Moderately soluble	High
133	COc1cc(ccc1OC)CCNC(=O)c1ccccc1	RipB	Benzoic acids and derivatives	https://doi.org/10.1016/j.exppara.2022.108257		2022	Aniba riparia inspired products	Natural Product Derivative			128.43										μM	Leishmania amazonensis					C17H19NO3	285.34	21	12	0.24	7	3	1	81.72	47.56	2.54	2.68	2.68	2.56	3.41	2.77	-3.26	Soluble	-3.33	Soluble	-5.97	Moderately soluble	High
134	O=C(NCCc1ccccc1)c1ccccc1O	RipC	Benzoic acids and derivatives	https://doi.org/10.1016/j.exppara.2022.108257		2022	Aniba riparia inspired products	Natural Product Derivative			37.18										μM	Leishmania amazonensis					C15H15NO2	241.29	18	12	0.13	5	2	2	70.76	49.33	2.24	3.47	2.36	2.65	2.84	2.71	-3.69	Soluble	-4.19	Moderately soluble	-5.16	Moderately soluble	High
135	COc1cc(ccc1OC)CCNC(=O)c1ccccc1O	RipD	Benzoic acids and derivatives	https://doi.org/10.1016/j.exppara.2022.108257		2022	Aniba riparia inspired products	Natural Product Derivative			66.77										μM	Leishmania amazonensis					C17H19NO4	301.34	22	12	0.24	7	4	2	83.74	67.79	2.57	3.29	2.38	2	2.94	2.64	-3.72	Soluble	-4.39	Moderately soluble	-5.39	Moderately soluble	High
136	O=C(NCCc1ccccc1)c1c(O)cccc1O	RipE	Benzoic acids and derivatives	https://doi.org/10.1016/j.exppara.2022.108257		2022	Aniba riparia inspired products	Natural Product Derivative			15.23										μM	Leishmania amazonensis					C15H15NO3	257.28	19	12	0.13	5	3	3	72.78	69.56	1.89	3.55	2023-07-02	2023-07-02	2.35	2.39	-3.81	Soluble	-4.7	Moderately soluble	-4.58	Moderately soluble	High
137	COc1cc(ccc1OC)CCNC(=O)c1c(O)cccc1O	RipF	Benzoic acids and derivatives	https://doi.org/10.1016/j.exppara.2022.108257		2022	Aniba riparia inspired products	Natural Product Derivative			59.87										μM	Leishmania amazonensis					C17H19NO5	317.34	23	12	0.24	7	5	3	85.76	88.02	2023-07-02	3.49	2023-09-02	1.45	2.47	2.31	-3.93	Soluble	-5.02	Moderately soluble	-4.81	Moderately soluble	High
138	COc1cc(cc(Oc2ccc(C/C=C/C(=O)OC)cc2OC)c1O)C/C=C/C(=O)OC	1a	Benzoic acids and derivatives	https://doi.org/10.1016/j.cbi.2022.110129		2022	Nectandra leucantha	Plant			13.5	11.0									μM ± SD	Trypanosoma cruzi					C24H26O8	442.46	32	12	0.25	12	8	1	117.98	100.52	4.48	4.19	3.75	2.42	4.67	2023-09-03	-4.71	Moderately soluble	-6.01	Poorly soluble	-5.36	Moderately soluble	High
139	COc1c(cc(cc1OC)C/C=C/C(=O)OC)Oc1ccc(C/C=C/C(=O)OC)cc1OC	2a	Benzoic acids and derivatives	https://doi.org/10.1016/j.cbi.2022.110129		2022	Nectandra leucantha	Plant			23.0	2.1									μM ± SD	Trypanosoma cruzi					C25H28O8	456.49	33	12	0.28	13	8	0	122.44	89.52	4.48	4.51	2023-05-04	2.63	5.23	4.18	-4.92	Moderately soluble	-6.11	Poorly soluble	-6.05	Poorly soluble	High
140	C[C@H]1[C@H]2CC[C@@H]3[C@@]2(C[C@H]([C@H]4[C@H]3CCC5=CC(=O)C=C[C@]45C)O)C=N1	Holanamine	Steroid	https://doi.org/10.1021/acsinfecdis.2c00562		2023	Holarrhena pubescens	Plant			2.81	0.105									μM ± SD	Leishmania donovani					C21H27NO2	325.44	24	0	0.71	0	3	1	99.4	49.66	2.59	2.15	2.95	2.98	3.19	2.77	-3.21	Soluble	-2.83	Soluble	-2.9	Soluble	High
141	C/C=C/[C@H]1[C@H](C=CC(=O)O1)O	(+)-Phomalactone	Other	https://doi.org/10.1002/cbdv.202100493		2021	Euphorbia umbellata	Plant			0.86	0.12	0.41	0.06							μmolL ± SD	Trypanosoma cruzi epimastigote	Trypanosoma cruzi trypomastigote				C8H10O3	154.16	11	0	0.38	1	3	1	39.95	46.53	1.61	0.48	0.41	0.48	0.67	0.73	-1.03	Very soluble	-1.03	Very soluble	0.14	Soluble	High
142	C/C(=C\CO)/C1=CC(=CC(=O)O1)OC	Hydroxypestalopyrone	Other	https://doi.org/10.1002/cbdv.202100493		2021	Euphorbia umbellata	Plant			88.33	2.09	16.78	4.44							μmolL ± SD	Trypanosoma cruzi epimastigote	Trypanosoma cruzi trypomastigote				C10H12O4	196.2	14	6	0.3	3	4	1	52.34	59.67	2.16	0.86	2023-04-01	0.34	1.89	1.26	-1.72	Very soluble	-1.7	Very soluble	-2.37	Soluble	High
143	C/C=C(\C)/C1=CC(=CC(=O)O1)OC	Pestalopyrone	Other	https://doi.org/10.1002/cbdv.202100493		2021	Euphorbia umbellata	Plant			580.19	36.26	56.03	11.16							μmolL ± SD	Trypanosoma cruzi epimastigote	Trypanosoma cruzi trypomastigote				C10H12O3	180.2	13	6	0.3	2	3	0	51.17	39.44	2.45	2023-11-02	2023-07-02	2023-02-01	2.48	2023-06-02	-2.5	Soluble	-2.57	Soluble	-2.93	Soluble	High
144	COC(=O)C1=COC(O)C2C(C)C(CC12)OC(=O)\C=C/C1=CC=C(O)C=C1	701145	Monoterpene	https://doi.org/10.3390/ph14030227		2021	PhytoQuest Phytopure library	Database									0.52				μM	Trypanosoma brucei			Trypanosoma brucei		C20H22O7	374.38	27	6	0.4	6	7	2	96.35	102.29	2.91	2.51	1.89	1.51	1.57	2023-08-02	-3.51	Soluble	-4.3	Moderately soluble	-1.99	Soluble	High
145	C[C@H]1COC2(CC1OC(=O)\C=C\C1=CC=CC=C1)OC1CC(CCC1C2(O)CO)C(=O)OC1OC(C)C(O)C(OC(C)=O)C1CC1OCC(OC(C)=O)C(O)C1O	700035	Terpene glycoside	https://doi.org/10.3390/ph14030227		2021	PhytoQuest Phytopure library	Database									0.35				μM	Trypanosoma brucei			Trypanosoma brucei		C40H54O17	806.85	57	6	0.7	14	17	5	195.15	243.27	2023-06-02	0.78	0.43	-0.48	0.84	0.84	-4.49	Moderately soluble	-5.47	Moderately soluble	-1.93	Soluble	Low
146	CC(CC1(C)OC(=O)C(C)=C1)C1(C)CC=C2C1CCC1C2=CCC2C(C)(C)C(O)CCC12C	700022	Terpenoid	https://doi.org/10.3390/ph14030227		2021	PhytoQuest Phytopure library	Database									10.7				μM	Leishmania mexicana			Leishmania mexicana		C30H44O3	452.67	33	0	0.77	3	3	1	136.04	46.53	4.64	6.37	6.77	5.63	2023-02-06	5.92	-6.46	Poorly soluble	-7.14	Poorly soluble	-6.08	Poorly soluble	High
147	O=C(O[C@H]1C=C(C)[C@@H](O)C[C@@H]1C(C)C)[C@]1(C)CCC[C@@]2(C)C3CC[C@@H]4C[C@]3(CC4=C)CCC21	135	Diterpene	https://doi.org/10.3390/molecules26113076		2021	in-house database of 360 kauranes	Database			8.6										μM	Leishmania major					C30H46O3	454.68	33	0	0.83	4	3	1	136.47	46.53	4.78	7.23	6.85	5.73	2023-02-06	2023-12-06	-6.95	Poorly soluble	-8.03	Poorly soluble	-5.67	Moderately soluble	Low
148	O=C(O)[C@@]1(C)C2CC[C@]34C[C@@H](CC[C@@]4(O)[C@]2(C)CC[C@H]1OC(=O)\C=C/c1ccccc1)C(=C)C3	301	Diterpene	https://doi.org/10.3390/molecules26113076		2021	in-house database of 360 kauranes	Database			21.2										μM	Leishmania major					C29H36O5	464.59	34	6	0.59	5	5	2	132.03	83.83	3.58	4.94	5.28	4.33	5.13	4.65	-5.63	Moderately soluble	-6.44	Poorly soluble	-5.7	Moderately soluble	High
149	Oc1ccc(cc1)/C=C\C(=O)O[C@@H]1CC[C@]2(C)C(CC[C@]34C[C@@H](CC[C@]42O)C(=C)C3)[C@]1(C)C(=O)O	301a	Diterpene	https://doi.org/10.3390/molecules26113076		2021	in-house database of 360 kauranes	Database			23.2										μM	Leishmania major					C29H36O6	480.59	35	6	0.59	5	6	3	134.05	104.06	3.16	4.59	4.99	3.78	4.66	4.23	-5.51	Moderately soluble	-6.5	Poorly soluble	-5.1	Moderately soluble	High
150	O=C(O)[C@@]1(C)C2CC[C@]34C[C@@H](CC[C@H]4[C@]2(C)CC[C@H]1OC(=O)\C=C/c1ccccc1)C(=C)C3	302	Diterpene	https://doi.org/10.3390/molecules26113076		2021	in-house database of 360 kauranes	Database			9.6										μM	Leishmania major					C29H36O4	448.59	33	6	0.59	5	4	1	130.83	63.6	3.78	6.74	6.17	5.16	5.63	5.49	-6.67	Poorly soluble	-7.88	Poorly soluble	-6.07	Poorly soluble	High
151	Oc1ccc(cc1)/C=C\C(=O)O[C@@H]1CC[C@@]2(C)[C@@H]3CC[C@@H]4C[C@]3(CC4=C)CCC2[C@]1(C)C(=O)O	302a	Diterpene	https://doi.org/10.3390/molecules26113076		2021	in-house database of 360 kauranes	Database			6.1										μM	Leishmania major					C29H36O5	464.59	34	6	0.59	5	5	2	132.85	83.83	3.49	6.38	5.87	4.59	5.15	2023-01-05	-6.54	Poorly soluble	-7.93	Poorly soluble	-5.48	Moderately soluble	High
152	CC1=CC(=O)C(=CC1=O)C(C)C	Thymoquinone	Monoterpene	https://doi.org/10.1021/acsomega.2c00467		2022	Nigella sativa	Plant			6.33	1.21	7.83	1.65							μM ± SD	Trypanosoma cruzi promastigote	Trypanosoma cruzi amastigote				C10H12O2	164.2	12	0	0.4	1	2	0	47.52	34.14	1.99	2023-02-02	1.67	2023-08-01	2.31	1.85	-2.18	Soluble	-2.55	Soluble	-2.03	Soluble	High
153	COC1=CC(=O)N[C@H]1C(C)C	2	Peptide	https://doi.org/10.1021/acs.jnatprod.1c00792		2021	Dapis sp. Marine Cyanobacterium	Marine			35										μM	Trypanosoma brucei					C8H13NO2	155.19	11	0	0.62	2	2	1	45.98	38.33	1.93	0.7	0.29	0.17	0.96	0.81	-1.11	Very soluble	-1.08	Very soluble	-1.39	Soluble	High
154	CC(C)[C@H]1C(=CC(=O)N1C(=O)[C@@H]1CCCN1)OC	7	Peptide	https://doi.org/10.1021/acs.jnatprod.1c00792		2021	Dapis sp. Marine Cyanobacterium	Marine			33										μM	Trypanosoma brucei					C13H20N2O3	252.31	18	0	0.69	4	4	1	74.92	58.64	2.34	0.79	-0.1	0.67	0.98	0.94	-1.64	Very soluble	-1.6	Very soluble	-1.57	Soluble	High
155	O=C([C@@H]1CCCN1C(=O)C(NC)[C@@H](C)CC)N1C(=O)C=C(OC)[C@@H]1C(C)C	9	Peptide	https://doi.org/10.1021/acs.jnatprod.1c00792		2021	Dapis sp. Marine Cyanobacterium	Marine			24										μM	Trypanosoma brucei					C20H33N3O4	379.49	27	0	0.75	9	5	1	111.66	78.95	3.36	2023-04-02	0.77	2023-09-01	1.75	2023-08-01	-2.88	Soluble	-3.33	Soluble	-2.45	Soluble	High
156	O=C([C@@H]1CCCN1C(=O)C([C@@H](C)CC)N(C)C(=O)C1CCCN1)N1C(=O)C=C(OC)[C@@H]1C(C)C	11	Peptide	https://doi.org/10.1021/acs.jnatprod.1c00792		2021	Dapis sp. Marine Cyanobacterium	Marine			15										μM	Trypanosoma brucei					C25H40N4O5	476.61	34	0	0.76	11	6	1	140.59	99.26	2.96	2023-09-02	0.38	0.92	1.71	1.61	-3.39	Soluble	-3.8	Soluble	-2.52	Soluble	High
157	O=C([C@@H]1CCCN1C(=O)C([C@@H](C)CC)N(C)C(=O)C1CCCN1C(=O)[C@@H](NC)C(C)C)N1C(=O)C=C(OC)[C@@H]1C(C)C	13	Peptide	https://doi.org/10.1021/acs.jnatprod.1c00792		2021	Dapis sp. Marine Cyanobacterium	Marine			17										μM	Trypanosoma brucei					C31H51N5O6	589.77	42	0	0.77	15	7	1	172.53	119.57	4.21	2.98	0.87	0.89	2.24	2.24	-4.38	Moderately soluble	-5.15	Moderately soluble	-2.93	Soluble	High
158	O=C([C@@H]1CCCN1C(=O)C([C@@H](C)CC)N(C)C(=O)C1CCCN1C(=O)[C@H](C(C)C)N(C)C[C@H](N)Cc1ccccc1)N1C(=O)C=C(OC)[C@@H]1C(C)C	15	Peptide	https://doi.org/10.1021/acs.jnatprod.1c00792		2021	Dapis sp. Marine Cyanobacterium	Marine			6.2										μM	Trypanosoma brucei					C40H62N6O6	722.96	52	6	0.68	19	8	1	214.24	136.8	5.57	4.53	2.15	1.52	3.56	3.47	-6.01	Poorly soluble	-7.12	Poorly soluble	-5.04	Moderately soluble	High
159	O=C([C@@H]1CCCN1C(=O)C([C@@H](C)CC)N(C)C(=O)C1CCCN1C(=O)[C@H](C(C)C)N(C)C[C@@H](Cc1ccccc1)NC(=O)[C@H](Cc1ccccc1)N(C)C)N1C(=O)C=C(OC)[C@@H]1C(C)C	1	Peptide	https://doi.org/10.1021/acs.jnatprod.1c00792		2021	Dapis sp. Marine Cyanobacterium	Marine			1.5										μM	Trypanosoma brucei					C51H75N7O7	898.18	65	12	0.61	25	9	1	265.95	143.12	6.19	6.85	3.48	1.93	5.43	4.78	-8.21	Poorly soluble	-9.66	Poorly soluble	-8.2	Poorly soluble	Low
160	CN1c2ccccc2C=2OC(C)(C)C3CC[C@@](C)(O)[C@H](Cl)C3C=2C1=O	3	Alkaloid	https://doi.org/10.3390/molecules27227892		2022	Codiaeum peltatum	Plant			8.1	1.4									μM ± SD	Leishmania infantum Axenic amastigote					C20H24ClNO3	361.86	25	10	0.55	0	3	1	101.19	51.46	3	2.63	3.56	3.27	3.66	3.22	-4.04	Moderately soluble	-3.36	Soluble	-5.29	Moderately soluble	High
161	O=C1Nc2ccccc2C=2OC(C)(C)C3CC[C@@](C)(O)[C@H](Cl)C3C=21	4	Alkaloid	https://doi.org/10.3390/molecules27227892		2022	Codiaeum peltatum	Plant			18.6	2.5									μM ± SD	Leishmania infantum Axenic amastigote					C19H22ClNO3	347.84	24	10	0.53	0	3	2	96.29	62.32	2.58	2.45	3.55	2023-04-03	4.19	3.16	-3.85	Soluble	-3.4	Soluble	-5.74	Moderately soluble	High
162	C/C(C)=C\CCC1(C)C=CC=2C(=O)N(C)c3ccccc3C=2O1	7	Alkaloid	https://doi.org/10.3390/molecules27227892		2022	Codiaeum peltatum	Plant			29.1	1.0									μM ± SD	Leishmania infantum Axenic amastigote					C20H23NO2	309.4	23	10	0.35	3	2	0	97.15	31.23	3.72	2023-12-04	4.34	3.74	4.46	2023-08-04	-4.48	Moderately soluble	-4.48	Moderately soluble	-5.31	Moderately soluble	High
163	CN1c2ccccc2C=2OC3(C)CCCC(C)(C)C3=CC=2C1=O	11	Alkaloid	https://doi.org/10.3390/molecules27227892		2022	Codiaeum peltatum	Plant					14.70	1.6							μM ± SD		Leishmania infantum Intramacrophagic amastigote				C20H23NO2	309.4	23	10	0.45	0	2	0	95.25	31.23	3.55	3.52	4.17	3.82	4.33	3.88	-4.3	Moderately soluble	-3.86	Soluble	-5.72	Moderately soluble	High
164	CN1C(=O)C=2C3=C4C(CC[C@]4(C)OC=2c2ccccc21)C3(C)C	12	Sesquiterpene	https://doi.org/10.3390/molecules27227892		2022	Codiaeum peltatum	Plant			42.6	2.1									μM ± SD	Leishmania infantum Axenic amastigote					C20H21NO2	307.39	23	10	0.45	0	2	0	93.14	31.23	3.45	2.35	3.89	3.82	4.32	3.57	-3.55	Soluble	-2.65	Soluble	-5.71	Moderately soluble	High
165	Oc1ccc(CCOC(=O)C[C@H](CC=O)C(=C\C)/C=O)cc1	oleocanthal	Benzenoid	doi.org/10.1055/a-1843-9788		2022	olive oil	Plant			18.7		87								μg/mL	Leishmania major promastigote	Leishmania major amastigote				C17H20O5	304.34	22	6	0.35	10	5	1	82.71	80.67	2.22	1.47	2.22	2023-06-01	2023-06-03	2.22	-2.19	Soluble	-2.77	Soluble	-3.54	Soluble	High
166	CC1=NC=CC2=C1NC3=C2C=CC(=C3)OC	HRE harmine	Alkaloid	doi.org/10.1002/cbdv.202200409		2022	Banisteriopsis caapi	Plant			6.37										μM	Trypanosoma cruzi trypomastigote					C13H12N2O	212.25	16	13	0.15	1	2	1	65.06	37.91	2023-07-02	3.74	2023-03-03	1.56	3.49	2.78	-4.05	Moderately soluble	-4.23	Moderately soluble	-5.11	Moderately soluble	High
167	CN(C)CCC1=CNC2=CC=CC=C21	DMT N,N-dimethyltryptamine	Alkaloid	doi.org/10.1002/cbdv.202200409		2022	Psychotria viridis	Plant			21.02										μM	Trypanosoma cruzi trypomastigote					C12H16N2	188.27	14	9	0.33	3	1	1	60.58	2023-03-19	2.21	1.68	2.27	1.84	2.76	2.15	-2.34	Soluble	-1.69	Very soluble	-4.21	Moderately soluble	High
168	C[C@@]12CC[C@@]3([C@@H](C1=CC(CC2)(C)C)CC[C@H]4[C@]3(CC[C@@H]5[C@@]4(CC[C@@H](C5(C)C)OC(=O)/C=C/C6=CC(=C(C=C6)O)O)C)C)C	3	Triterpene	https://doi.org/10.1016/j.cdc.2021.100751		2021	Endodesmia calophylloides	Plant			6.03	0.19									μg/mL ± SD	Leishmania donovani					C39H56O4	588.86	43	6	0.72	4	4	2	178.28	66.76	5.58	11.33	9.74	6.78	8.19	8.32	-10.47	Insoluble	-12.71	Insoluble	-8.7	Poorly soluble	Low
169	COC1=CC(=C2C(=C1)OC3=C(C2=O)C=CC=C3O)O	15	xanthone	https://doi.org/10.1016/j.cdc.2021.100751		2021	Endodesmia calophylloides	Plant			44.24	0.09									μg/mL ± SD	Leishmania donovani					C14H10O5	258.23	19	14	0.07	1	5	2	70.53	79.9	2023-04-02	2.77	2.37	0.57	2.48	2023-12-02	-3.67	Soluble	-4.1	Moderately soluble	-4.27	Moderately soluble	High
170	CC(=C)[C@@H]1CC[C@]2([C@H]1[C@H]3CC[C@@H]4[C@]5(CC[C@@H](C([C@@H]5CC[C@]4([C@@]3(CC2)C)C)(C)C)O)C)C	21	Triterpene	https://doi.org/10.1016/j.cdc.2021.100751		2021	Endodesmia calophylloides	Plant			44.43	0.03									μg/mL ± SD	Leishmania donovani					C30H50O	426.72	31	0	0.93	1	1	1	135.14	20.23	4.72	9.87	2023-02-08	6.92	6.82	7.27	-8.64	Poorly soluble	-10.22	Insoluble	-6.74	Poorly soluble	Low
171	O=C(N[C@H](Cc1ccc(O)cc1)C(=O)N1CCCC1C(=O)OC)[C@@]1(C)N=C(SC1)[C@H](C(C)C)N(C)C[C@@H](OC(=O)[C@H](CC(C)C)N(C)C)C(C)C	natural kinenzoline	Peptide	https://doi.org/10.1021/acs.joc.1c00817		2021	Salileptolyngbya sp. Marine Cyanobacterium	Marine			5.0										μM	Trypanosoma brucei rhodesiense					C38H61N5O7S	731.99	51	6	0.71	21	10	2	211.23	166.38	4.88	2023-02-06	3.23	1.51	5.73	4.31	-6.99	Poorly soluble	-9.48	Poorly soluble	-6.32	Poorly soluble	Low
172	CC(=O)O[C@@H]1O[C@H](OC(C)=O)C23C(C[C@H](OC(=O)CCC)C=C13)[C@@](C)(CCC(=C)C=C)[C@@H](C)C[C@H]2O	Caseamembrin T (1)	Diterpene	https://doi.org/10.3390/molecules28031197		2023	Casearia coriacea	Plant					51.69	1.27	6.11	0.65					μM ± SD		Leishmania mexicana	Trypanosoma brucei			C28H40O8	504.61	36	0	0.68	12	8	1	134.53	108.36	4.29	4.78	4.37	3.43	4.26	4.23	-5.19	Moderately soluble	-6.79	Poorly soluble	-4.05	Moderately soluble	High
173	CC(C)C(=O)O[C@H]1CC2[C@@](C)(CCC(=C)C=C)[C@@H](C)C[C@@H](O)C22[C@@H](OC(C)=O)O[C@@H](OC(C)=O)C2=C1	Corymbulosin I (2)	Diterpene	https://doi.org/10.3390/molecules28031197		2023	Casearia coriacea	Plant					20.38	0.46	5.95	1.19					μM ± SD		Leishmania mexicana	Trypanosoma brucei			C28H40O8	504.61	36	0	0.68	11	8	1	134.53	108.36	3.73	4.99	4.22	2023-03-03	2023-09-04	2023-01-04	-5.39	Moderately soluble	-7	Poorly soluble	-3.68	Soluble	High
174	CC(CC)C(=O)O[C@H]1CC2[C@@](C)(CCC(=C)C=C)[C@@H](C)C[C@@H](O)C22[C@@H](OC(C)=O)O[C@@H](OC(C)=O)C2=C1	Isocaseamembrin E (3)	Diterpene	https://doi.org/10.3390/molecules28031197		2023	Casearia coriacea	Plant					50.27	0.46	5.85	0.95					μM ± SD		Leishmania mexicana	Trypanosoma brucei			C29H42O8	518.64	37	0	0.69	12	8	1	139.33	108.36	2023-08-03	5.35	4.62	3.22	4.51	2023-03-04	-5.63	Moderately soluble	-7.38	Poorly soluble	-4.06	Moderately soluble	High
175	COC1=CC(=CC(=C1)O)CCCCCCC/C=C\CCCCCCCC2=CC(=CC(=C2)O)O	1 Oncostemonol D	Benzoic acids and derivatives	https://doi.org/10.3390/molecules26061551		2023	library of 5000 natural products on both recombinant leishmanial (LiGDP-MP from Leishmania infantum) and human (hGDP-MP)	Database			78.9	3.1									μM ± SD	Leishmania infantum axenic amastigote					C29H42O4	454.64	33	12	0.52	17	4	3	140.09	69.92	5.16	9.69	7.83	5	8.27	7.19	-7.91	Poorly soluble	-11.07	Insoluble	-8.94	Poorly soluble	Low
176	Oc1cc(cc(OC)c1)CCCCCCCCC/C=C\CCCCCCCc1cc(O)cc(O)c1	3 Oncostemonol J	Benzoic acids and derivatives	https://doi.org/10.3390/molecules26061551		2023	library of 5000 natural products on both recombinant leishmanial (LiGDP-MP from Leishmania infantum) and human (hGDP-MP)	Database			49.5	4.2									μM ± SD	Leishmania infantum axenic amastigote					C31H46O4	482.69	35	12	0.55	19	4	3	149.7	69.92	5.61	10.78	8.61	5.38	2023-12-09	2023-09-07	-8.62	Poorly soluble	-12.21	Insoluble	-9.72	Poorly soluble	Low
177	Oc1cc(CCCCCCC/C=C\CCCCCC)cc(O)c1	9	Benzoic acids and derivatives	https://doi.org/10.3390/molecules26061551	10.33887/rjpbcs/2022.13.3.20	2023	library of 5000 natural products on both recombinant leishmanial (LiGDP-MP from Leishmania infantum) and human (hGDP-MP)	Database			53.3	4.6	213.00								μM ± SD	Leishmania infantum axenic amastigote	Leishmania amazonensis				C21H34O2	318.49	23	6	0.62	13	2	2	102.28	40.46	4.42	2023-12-08	6.51	4.79	6.56	2023-08-06	-6.27	Poorly soluble	-8.83	Poorly soluble	-6.56	Poorly soluble	High
178	Oc1cc(CCCCCCC/C=C\CCCCCCCC)cc(O)c1	10	Benzoic acids and derivatives	https://doi.org/10.3390/molecules26061551		2023	library of 5000 natural products on both recombinant leishmanial (LiGDP-MP from Leishmania infantum) and human (hGDP-MP)	Database			25.9	5.9									μM ± SD	Leishmania infantum axenic amastigote					C23H38O2	346.55	25	6	0.65	15	2	2	111.89	40.46	2023-08-04	2023-02-09	7.29	5.22	7.41	6.78	-6.97	Poorly soluble	-9.95	Poorly soluble	-7.35	Poorly soluble	Low
179	Oc1cc(cc(OC)c1)CCCCCCC/C=C\CCCCCC	11	Benzoic acids and derivatives	https://doi.org/10.3390/molecules26061551		2023	library of 5000 natural products on both recombinant leishmanial (LiGDP-MP from Leishmania infantum) and human (hGDP-MP)	Database			13.3	4.4	9.5	2.1							μM ± SD	Leishmania infantum axenic amastigote	Leishmania infantum intramacrophage amastigote				C22H36O2	332.52	24	6	0.64	14	2	1	106.75	29.46	4.84	8.44	6.81	2023-01-05	7.13	6.45	-6.48	Poorly soluble	-8.93	Poorly soluble	-7.26	Poorly soluble	Low
180	OC(=O)c1c(cccc1O)CCCCC/C=C\CCCC	6	Benzoic acids and derivatives	https://doi.org/10.3390/molecules26061551		2023	library of 5000 natural products on both recombinant leishmanial (LiGDP-MP from Leishmania infantum) and human (hGDP-MP)	Database					42.7	1.3							μM ± SD		Leishmania infantum intramacrophage amastigote				C18H26O3	290.4	21	6	0.5	10	3	2	87.99	57.53	2.81	6.38	4.94	3.95	4.88	4.59	-5.21	Moderately soluble	-7.38	Poorly soluble	-4.91	Moderately soluble	High
181	CC(=O)OCCc1c(C)cc2CC(C)(C)Cc2c1COC(C)=O	Bis(acetyl)alcyopterosin O	benzenoid	https://doi.org/10.3390/md20090576		2022	Antarctic deep-water octocoral	Marine			1.2										μM	Leishmania donovani					C19H26O4	318.41	23	6	0.58	7	4	0	89.92	52.6	3.52	3.61	3.14	3.22	5.17	3.73	-3.82	Soluble	-4.4	Moderately soluble	-5.72	Moderately soluble	High
182	CC(=O)C[C@@H]1C[C@]2(C)[C@@H]([C@H](C)CCCC(C)C)[C@@H](OC(C)=O)[C@@H](OC(C)=O)C2C2C[C@@H](O)C3CC=CC(=O)[C@]3(C)C21	alcyosterone	Steroid	https://doi.org/10.3390/md20090576		2022	Antarctic deep-water octocoral	Marine			1.5										μM	Leishmania donovani					C34H52O7	572.77	41	0	0.82	11	7	1	160.23	106.97	3.69	2023-05-06	5.71	3.81	5.52	4.96	-6.48	Poorly soluble	-8.08	Poorly soluble	-5.22	Moderately soluble	Low
183	CC1(C)Cc2c(cc(C)c3c2C(=O)O[C@@H]3CCl)[C@H]1O	alcyopterosin L	lignan	https://doi.org/10.3390/md20090576		2022	Antarctic deep-water octocoral	Marine			2.4										μM	Leishmania donovani					C15H17ClO3	280.75	19	6	0.53	1	3	1	73.48	46.53	2.59	2.71	2.41	2.89	3.98	2.92	-3.46	Soluble	-3.34	Soluble	-4.54	Moderately soluble	High
184	[O-][N+](=O)OC[C@H]1OC(=O)c2c1c(C)cc1CC(C)(C)Cc12	alcyopterosin E	lignan	https://doi.org/10.3390/md20090576		2022	Antarctic deep-water octocoral	Marine			3.1										μM	Leishmania donovani					C15H17NO5	291.3	21	6	0.53	3	5	0	76.71	81.35	2.31	2023-05-03	2.22	2.16	1.61	2.36	-3.86	Soluble	-4.89	Moderately soluble	-3.85	Soluble	High
185	CC1(C)Cc2cc(C)c3c(C(=O)O[C@@H]3CO)c2C1	alcyopterosin V	lignan	https://doi.org/10.3390/md20090576		2022	Antarctic deep-water octocoral	Marine			7.0										μM	Leishmania donovani					C15H18O3	246.3	18	6	0.53	1	3	1	68.68	46.53	2.41	2.55	2	2.65	3.76	2.67	-3.15	Soluble	-3.17	Soluble	-4.16	Moderately soluble	High
186	[O-][N+](=O)OCCc1c(C)c2CC(C)(C)C(CCCCCCCCC(C)=O)(CCCCCCCCC(C)=O)c2cc1C	alcyopterosin C	Sesquiterpene	https://doi.org/10.3390/md20090576		2022	Antarctic deep-water octocoral	Marine			13										μM	Leishmania donovani					C35H57NO5	571.83	41	6	0.77	22	5	0	173.74	89.19	5.92	10.99	9.29	5.19	9.97	8.27	-8.97	Poorly soluble	-12.83	Insoluble	-11.57	Insoluble	Low
187	C[C@@H]1Cc2c([C@@H](C)[N@]1C)c(OC)cc(O)c2c1cc2c(O[C@]3(C)Oc4cc(OC)c5c(C[C@@H](C)N(C)[C@@H]5C)c4c4ccc(OC)c5C(=O)CC23c54)c2c1cc(C)cc2OC	7	Alkaloid	https://doi.org/10.1021/acs.jnatprod.1c00063		2021	Ancistrocladus	Plant			0.292		17.3								μM	Trypanosoma brucei rhodesiense	Trypanosoma cruzi	Leishmania donovani			C50H54N2O8	810.97	60	28	0.42	5	10	1	241.7	99.16	6.22	8.77	2023-06-08	2023-05-04	9.45	7.31	-10.41	Insoluble	-10.73	Insoluble	-13.89	Insoluble	Low
188	C[C@@H]1Cc2c([C@@H](C)[N@]1C)c(OC)cc(O)c2c1cc2c(O[C@@]3(C)CC(=O)c4c5c(ccc4OC)c4c6C[C@@H](C)N[C@H](C)c6c(OC)cc4OC523)c2c(OC)cc(C)cc21	8	Alkaloid	https://doi.org/10.1021/acs.jnatprod.1c00063		2021	Ancistrocladus	Plant			0.738		23.6		54.2						μM	Trypanosoma brucei rhodesiense	Trypanosoma cruzi	Leishmania donovani			C49H52N2O8	796.95	59	28	0.41	5	10	2	236.8	107.95	5.69	2023-08-07	7.61	3.49	9.47	6.81	-9.72	Poorly soluble	-9.91	Poorly soluble	-14.24	Insoluble	Low
189	C[C@@H]1Cc2c([C@@H](C)[N@]1C)c(OC)cc(O)c2c1cc2c(O[C@@]3(C)CC(=O)c4c5c(ccc4OC)c4c6C[C@@H](C)N[C@@H](C)c6c(OC)cc4OC523)c2c(OC)cc(C)cc21	9	Alkaloid	https://doi.org/10.1021/acs.jnatprod.1c00063		2021	Ancistrocladus	Plant			4.08		35.6		27.9						μM	Trypanosoma brucei rhodesiense	Trypanosoma cruzi	Leishmania donovani			C49H52N2O8	796.95	59	28	0.41	5	10	2	236.8	107.95	5.75	2023-08-07	7.61	3.49	9.47	6.83	-9.72	Poorly soluble	-9.91	Poorly soluble	-14.24	Insoluble	Low
190	OC[C@H]1C\C(=C\CCCCCCCCCCCC=C)C(=O)O1	1	Polyketide	https://doi.org/10.1021/acs.jnatprod.0c01303		2021	Nectandra barbellata	Plant			13.1	1.6									μM ± SD	Trypanosoma cruzi					C19H32O3	308.46	22	0	0.74	13	3	1	92.83	46.53	4.27	6.24	2023-07-04	3.43	5.77	4.88	-4.83	Moderately soluble	-7	Poorly soluble	-5.13	Moderately soluble	High
191	OC[C@H]1C\C(=C\CCCCCCCCCCCCC)C(=O)O1	2	Polyketide	https://doi.org/10.1021/acs.jnatprod.0c01303		2021	Nectandra barbellata	Plant			4.0	0.4									μM ± SD	Trypanosoma cruzi					C19H34O3	310.47	22	0	0.84	13	3	1	93.31	46.53	4.29	6.75	4.92	3.53	5.78	2023-05-05	-5.16	Moderately soluble	-7.53	Poorly soluble	-5.48	Moderately soluble	High
192	OC[C@H]1C\C(=C\CCCCCCCCCCCCCCCCCCC)C(=O)O1	3	Polyketide	https://doi.org/10.1021/acs.jnatprod.0c01303		2021	Nectandra barbellata	Plant			2.1	0.3									μM ± SD	Trypanosoma cruzi					C25H46O3	394.63	28	0	0.88	19	3	1	122.15	46.53	5.55	10	7.26	4.83	8.33	2023-02-07	-7.33	Poorly soluble	-10.91	Insoluble	-7.85	Poorly soluble	Low
193	O=C(/C=C/c1ccc(OC)cc1)c1ccccc1O	2a	Phenylpropanoid	https://doi.org/10.3390/microorganisms11010225		2023	Carvacrol derivative	Natural Product Derivative			0.71										μM	Leishmania amazonensis					C16H14O3	254.28	19	12	0.06	4	3	1	74.76	46.53	2.56	3.86	3.19	2.42	3.48	2023-01-03	-4.05	Moderately soluble	-4.53	Moderately soluble	-4.51	Moderately soluble	High
194	Oc1ccc(Cl)cc1C(=O)/C=C/c1ccc(OC)cc1	3a	Phenylpropanoid	https://doi.org/10.3390/microorganisms11010225		2023	Carvacrol derivative	Natural Product Derivative			0.60										μM	Leishmania amazonensis					C16H13ClO3	288.73	20	12	0.06	4	3	1	79.77	46.53	2.79	4.49	3.84	2.93	2023-12-04	3.64	-4.64	Moderately soluble	-5.19	Moderately soluble	-5.12	Moderately soluble	High
195	Oc1ccc(Cl)cc1C(=O)/C=C/c1ccc(COC)cc1	3b	Phenylpropanoid	https://doi.org/10.3390/microorganisms11010225		2023	Carvacrol derivative	Natural Product Derivative			0.96										μM	Leishmania amazonensis					C17H15ClO3	302.75	21	12	0.12	5	3	1	84.14	46.53	2023-04-03	4.17	3.83	2023-09-02	4.51	3.69	-4.44	Moderately soluble	-4.86	Moderately soluble	-5.51	Moderately soluble	High
196	O=C(/C=C/c1ccc(COC)cc1)c1cc(F)ccc1O	4b	Phenylpropanoid	https://doi.org/10.3390/microorganisms11010225		2023	Carvacrol derivative	Natural Product Derivative			1.95										μM	Leishmania amazonensis					C17H15FO3	286.3	21	12	0.12	5	4	1	79.09	46.53	2023-05-03	3.64	3.73	2.78	4.29	2023-05-03	-4	Moderately soluble	-4.31	Moderately soluble	-5.18	Moderately soluble	High
197	O=C(/C=C/c1ccc(cc1)N(C)C)c1cc(F)ccc1O	4c	Phenylpropanoid	https://doi.org/10.3390/microorganisms11010225		2023	Carvacrol derivative	Natural Product Derivative			0.50										μM	Leishmania amazonensis					C17H16FNO2	285.31	21	12	0.12	4	3	1	82.44	40.54	2.62	2023-11-04	2023-08-03	2023-05-03	3.52	3.42	-4.36	Moderately soluble	-4.67	Moderately soluble	-4.76	Moderately soluble	High
198	CN(C)c1ccc(cc1)C=1Oc2ccccc2C(=O)C=1O	f12c	flavonoid	https://doi.org/10.3390/microorganisms11010225		2023	Carvacrol derivative	Natural Product Derivative			0.73										μM	Leishmania amazonensis					C17H15NO3	281.31	21	16	0.12	2	3	1	84.15	53.68	2.79	3.52	3.23	1.57	3.13	2.85	-4.23	Moderately soluble	-4.33	Moderately soluble	-5.66	Moderately soluble	High
199	COc1ccc(cc1)C=1Oc2ccc(Cl)cc2C(=O)C=1O	f13a	flavonoid	https://doi.org/10.3390/microorganisms11010225		2023	Carvacrol derivative	Natural Product Derivative			1.08										μM	Leishmania amazonensis					C16H11ClO4	302.71	21	16	0.06	2	4	1	81.45	59.67	2023-09-02	3.63	3.83	1.84	4.15	3.27	-4.44	Moderately soluble	-4.57	Moderately soluble	-6.29	Poorly soluble	High
200	O=C(O)N(Cc1ccccc1)NC(=O)N[C@@H](CC(C)C)C(=O)N[C@H]1Cc2cn(C(=O)[C@@H](NC(=O)[C@@H](NC(=O)[C@@H](NC1=O)[C@@H](C)CC)CCCNC(=N)N)CC(C)C)c1ccccc12	bulbiferamide	Peptide	https://doi.org/10.1021/acs.jnatprod.2c01083		2023	Microbulbifer sp. Marine	Marine			4.1										μM	Trypanosoma cruzi					C44H63N11O8	874.04	63	15	0.5	21	9	10	249.66	281.97	2.22	4.52	1.65	1.29	1.41	2.22	-6.9	Poorly soluble	-10.16	Insoluble	-9.45	Poorly soluble	Low
201	O=C(O)[C@H]1C2C3CCC4[C@@](C)(CCC5[C@]4(C)CC[C@H](O)[C@@]5(C)C)[C@]3(C)CC[C@@]2(C)CC=C1C	1	Triterpene	https://doi.org/10.1016/j.fitote.2021.104869		2021	Funtumia elastica	Plant			10.49	0.15									μg/mL ± SD	Leishmania donovani					C30H48O3	456.7	33	0	0.9	1	3	2	136.91	57.53	3.88	2023-08-07	2023-09-07	5.82	5.46	2023-01-06	-7.52	Poorly soluble	-8.85	Poorly soluble	-5.67	Moderately soluble	Low
202	O=C(O)[C@@H]1C(C)=CC[C@]2(C)CC[C@]3(C)C(CCC4[C@@]3(C)CCC3[C@]4(C)C[C@@H](O)[C@H](O)[C@@]3(C)C)C12	2	Triterpene	https://doi.org/10.1016/j.fitote.2021.104869		2021	Funtumia elastica	Plant			13.21	0.16									μg/mL ± SD	Leishmania donovani					C30H48O4	472.7	34	0	0.9	1	4	3	138.08	77.76	2.79	6.83	2023-06-06	4.97	4.56	2023-04-05	-7.01	Poorly soluble	-8.27	Poorly soluble	-4.85	Moderately soluble	High
203	O=C(O)[C@@H]1C(C)=CC[C@]2(C)CC[C@]3(C)C(CCC4[C@@]3(C)CCC3[C@](C)(C)[C@@H](OC5OC(COC(C)=O)C(O)C(O)C5O)CC[C@]43C)C12	3	Triterpene	https://doi.org/10.1016/j.fitote.2021.104869		2021	Funtumia elastica	Plant			19.27	0.21									μg/mL ± SD	Leishmania donovani					C38H60O9	660.88	47	0	0.89	6	9	4	179.03	142.75	2023-06-04	6.23	5.48	3.54	3.92	4.75	-7.47	Poorly soluble	-9.01	Poorly soluble	-4.46	Moderately soluble	Low
204	O=C(NC1CC2CCC3C([C@H](O)CC45C3CC[C@]5(O)[C@H](C)NC4=O)[C@@]2(C)[C@@H](O)C1)c1ccccc1	4	Steroid	https://doi.org/10.1016/j.fitote.2021.104869		2021	Funtumia elastica	Plant			22.54	0.13									μg/mL ± SD	Leishmania donovani					C28H38N2O5	482.61	35	6	0.71	3	5	5	134.93	118.89	3.16	2.19	1.62	2.14	1.83	2.19	-4.14	Moderately soluble	-4.32	Moderately soluble	-4.62	Moderately soluble	High
205	COc1ccc(cc1)C1Oc2ccc(cc2[C@H]1C)\C=C\C	46	Phenylpropanoid	https://dx.doi.org/10.21577/0103-5053.20220113		2023	Krameria tomentosa	Plant			9.64	1.75	4.88	0.61							μM ± SD	Trypanosoma cruzi epimastigote	Trypanosoma cruzi trypomastigote				C19H20O2	280.36	21	12	0.26	3	2	0	86.47	18.46	2023-07-03	4.76	4.53	2023-07-03	4.79	2023-03-04	-4.8	Moderately soluble	-4.88	Moderately soluble	-5.73	Moderately soluble	High
206	C\C=C\c1ccc(cc1)Oc1cc(ccc1OC)\C=C\C	47	Benzoic acids and derivatives	https://dx.doi.org/10.21577/0103-5053.20220113		2023	Krameria tomentosa	Plant			8.72	1.14	2.73	0.58							μM ± SD	Trypanosoma cruzi epimastigote	Trypanosoma cruzi trypomastigote				C19H20O2	280.36	21	12	0.16	5	2	0	89.25	18.46	2023-03-04	5.44	5.34	4.28	2023-02-05	4.86	-5.1	Moderately soluble	-5.58	Moderately soluble	-5.73	Moderately soluble	High
207	C\C(CCCc1ccoc1)=C/[C@@H]1C=C(C)C2CC[C@H](C)C2[C@]21OC(=O)C(C)=C2O	Ircinianin (1)	Terpene lactone	https://doi.org/10.3390/md20080532		2022	Ircinia wistarii Marine Sponge	Marine			82.8		190.9		16.6						μM	Trypanosoma brucei rhodesiense	Trypanosoma cruzi	Leishmania donovani			C25H32O4	396.52	29	5	0.56	5	4	1	114.94	59.67	3.97	2023-05-05	5.91	3.58	2023-04-05	2023-08-04	-5.56	Moderately soluble	-6.51	Poorly soluble	-5.56	Moderately soluble	High
208	CNC1=CC=CC=C1C2=CC3=C(C=C2CO)OCO3	Ismine (1)	Alkaloid	https://doi.org/10.1016/j.phymed.2022.154126		2022	Habranthus brachyandrus	Plant			31.13	1.10									μM ± SD	Trypanosoma cruzi					C15H15NO3	257.28	19	12	0.2	3	3	2	73.37	50.72	2.71	2.46	2.27	1.76	2.98	2.44	-3.25	Soluble	-3.17	Soluble	-4.94	Moderately soluble	High
209	O=C(O)CC[C@@H](C)[C@H]1CCC2C3CCC4C[C@H](O)CC[C@]4(C)C3CC[C@]12C	1	Steroid	doi.org/10.1002/cmdc.202200196		2022	Annonaceae database	Database			9.99										μM	Trypanosoma cruzi empimastigote					C24H40O3	376.57	27	0	0.96	4	3	2	111.44	57.53	3.52	4.42	5.51	4.73	4.31	2023-05-04	-4.7	Moderately soluble	-5.35	Moderately soluble	-3.95	Soluble	High
210	O=C(O)[C@@]12CCC(C)(C)C=C2[C@H]2CCC3[C@@](C)(CCC4[C@]3(C)CC[C@H](O)C4(C)C)[C@]2(C)CC1	2	Triterpene	doi.org/10.1002/cmdc.202200196		2022	Annonaceae database	Database			11.83										μM	Trypanosoma cruzi empimastigote					C30H48O3	456.7	33	0	0.9	1	3	2	136.65	57.53	2023-01-04	7.73	7.23	5.82	5.85	6.13	-7.48	Poorly soluble	-8.78	Poorly soluble	-6.12	Poorly soluble	Low
211	CC(=C)[C@@H]1CC[C@]2([C@H]1[C@H]3CC[C@@H]4[C@]5(CC[C@@H](C([C@@H]5CC[C@]4([C@@]3(CC2)C)C)(C)C)O)C)C	3	Triterpene	doi.org/10.1002/cmdc.202200196		2022	Annonaceae database	Database			12.6										μM	Trypanosoma cruzi empimastigote					C30H50O	426.72	31	0	0.93	1	1	1	135.14	20.23	4.72	9.87	2023-02-08	6.92	6.82	7.27	-8.64	Poorly soluble	-10.22	Insoluble	-6.74	Poorly soluble	Low
212	C[C@]12CCCC([C@@H]1C[C@@H]([C@]34[C@@H]2C[C@H](CC3)[C@@](C4)(C)O)O)(C)C	4	Triterpene	doi.org/10.1002/cmdc.202200196		2022	Annonaceae database	Database			13.19										μM	Trypanosoma cruzi empimastigote					C20H34O2	306.48	22	0	1	0	2	2	91.38	40.46	3.23	4.41	4.14	2023-07-04	3.74	3.92	-4.52	Moderately soluble	-4.98	Moderately soluble	-3.73	Soluble	High
213	C=C[C@@](C)(O)CC[C@@H]1C(=C)CCC2[C@](C)(CCC[C@@]12C)C(=O)O	5	Triterpene	doi.org/10.1002/cmdc.202200196		2022	Annonaceae database	Database			18.9										μM	Trypanosoma cruzi empimastigote					C20H32O3	320.47	23	0	0.75	5	3	2	95.53	57.53	2023-01-03	4.24	4.57	3.66	4.36	3.98	-4.17	Moderately soluble	-5.16	Moderately soluble	-3.8	Soluble	High
214	C[C@@]12CCC[C@@]([C@H]1CC[C@]34[C@H]2C[C@@H]5[C@H](C3)[C@@]5(C4)C)(C)C(=O)O	6	Triterpene	doi.org/10.1002/cmdc.202200196		2022	Annonaceae database	Database			26.9										μM	Trypanosoma cruzi empimastigote					C20H30O2	302.45	22	0	0.95	1	2	1	88.42	37.3	2.97	5.58	4.73	4.74	2023-05-04	4.41	-5.16	Moderately soluble	-6.12	Poorly soluble	-3.87	Soluble	High
215	C[C@H]1C[C@H]([C@@H](NC1)[C@@H](C)C2=C(C3=C(C=C2)[C@@H]4CC=C5C[C@H](CC[C@@]5([C@H]4C3)C)O)C)O	Veratramine	Other	https://doi.org/10.1016/j.ijbiomac.2023.123441		2023	ZINC database	Database			12.46	2.28									μM ± SD	Leishmania donovani					C27H39NO2	409.6	30	6	0.7	2	3	3	127.88	52.49	2023-12-04	4.34	4.21	4.24	4.76	4.33	-5.13	Moderately soluble	-5.16	Moderately soluble	-5.6	Moderately soluble	High
216	C1=CC=C2C=CC=C2C=C1	Azulene	monoterpene	https://doi.org/10.1016/j.ijbiomac.2023.123441		2023	ZINC database	Database			24.42	3.28									μM ± SD	Leishmania donovani					C10H8	128.17	10	10	0	0	0	0	43.06	0	2.17	2023-02-03	2.79	3.91	2023-11-03	2023-04-03	-3.39	Soluble	-2.87	Soluble	-4.03	Moderately soluble	Low
217	C[C@H]1CC[C@H]2[C@@H]([C@@H]3CC[C@@H]4[C@H]([C@@H]3CN2C1)C[C@H]5[C@H]4C[C@H]([C@@H]6[C@@]5(CC[C@@H](C6)O)C)O)C	Hupehenine	Alkaloid	https://doi.org/10.1016/j.ijbiomac.2023.123441		2023	ZINC database	Database			7.34	0.37									μM ± SD	Leishmania donovani					C27H45NO2	415.65	30	0	1	0	3	2	128.09	43.7	2023-02-04	5.54	4.18	4.68	2.67	4.25	-5.91	Moderately soluble	-6.22	Poorly soluble	-3.01	Soluble	High
218	C[C@]12CC[C@@H]([C@@]([C@@H]1CC[C@@]3([C@@H]2CC=C4[C@]3(CC[C@@]5([C@H]4CC(CC5)(C)C)C(=O)O)C)C)(C)CO)O	Hederagenin	Triterpene	https://doi.org/10.1016/j.ijbiomac.2023.123441		2023	ZINC database	Database			23.36	0.54									μM ± SD	Leishmania donovani					C30H48O4	472.7	34	0	0.9	2	4	3	137.82	77.76	3.48	6.82	6.21	4.97	5.24	5.34	-6.94	Poorly soluble	-8.26	Poorly soluble	-5.55	Moderately soluble	High
219	C[C@@H]1CC[C@@H]2[C@@H](C2(C)C)C3=C(C(=O)C[C@H]13)C	(–)-cyclocolorenone	Sesquiterpene	doi.org/10.2174/1568026622666220707095718		2022	Duguetia lanceolata	Plant			4.54										μM	Leishmania amazonensis					C15H22O	218.33	16	0	0.8	0	1	0	67.34	2023-07-17	2.88	3.18	3.59	3.56	3.58	3.36	-3.2	Soluble	-3.21	Soluble	-3.41	Soluble	High
220	Oc1cc(cc(O)c1O)[C@H]1Oc2cc(O)ccc2C(c2c(O)cc(O)c3C[C@@H](O)[C@H](Oc23)c2ccc(O)c(O)c2)[C@@H]1O	5	flavonoid	https://doi.org/10.1021/acs.jnatprod.1c00738		2022	Cassia abbreviata	Plant									5.42	0.37	7.15	0.35	μg/mL ± SD				Trypanosoma congolense	Trypanosoma evansi	C30H26O12	578.52	42	24	0.2	3	12	10	146.71	220.76	1.29	2.37	2.35	-0.26	1.14	1.38	-5.14	Moderately soluble	-6.65	Poorly soluble	-3.91	Soluble	Low
221	O[C@@H]1Cc2c(O)cc(O)c([C@@H]3[C@H](O)[C@H](Oc4cc(O)ccc34)c3ccc(O)cc3)c2O[C@@H]1c1cc(O)c(O)c(O)c1	6	flavonoid	https://doi.org/10.1021/acs.jnatprod.1c00738		2022	Cassia abbreviata	Plant									3.91	2.11	15.35	6.64	μg/mL ± SD				Trypanosoma congolense	Trypanosoma evansi	C30H26O11	562.52	41	24	0.2	3	11	9	144.69	200.53	1.99	2.72	2.64	0.23	1.61	1.84	-5.28	Moderately soluble	-6.58	Poorly soluble	-4.51	Moderately soluble	Low
222	O[C@@H]1Cc2c(O)cc(O)c([C@@H]3[C@H](O)[C@H](Oc4cc(O)ccc34)c3ccc(O)c(O)c3)c2O[C@@H]1c1cc(O)c(O)c(O)c1	7	flavonoid	https://doi.org/10.1021/acs.jnatprod.1c00738		2022	Cassia abbreviata	Plant									6.79	0.37	9.26	0.28	μg/mL ± SD				Trypanosoma congolense	Trypanosoma evansi	C30H26O12	578.52	42	24	0.2	3	12	10	146.71	220.76	1.72	2.37	2.35	-0.26	1.14	1.46	-5.14	Moderately soluble	-6.65	Poorly soluble	-3.91	Soluble	Low
223	O[C@@H]1Cc2c(O)cc(O)c([C@H]3[C@H](O)[C@H](Oc4cc(O)ccc34)c3ccc(O)cc3)c2O[C@@H]1c1cc(O)c(O)c(O)c1	8	flavonoid	https://doi.org/10.1021/acs.jnatprod.1c00738		2022	Cassia abbreviata	Plant									4.13	0.49	5.32	0.76	μg/mL ± SD				Trypanosoma congolense	Trypanosoma evansi	C30H26O11	562.52	41	24	0.2	3	11	9	144.69	200.53	2.18	2.72	2.64	0.23	1.61	1.88	-5.28	Moderately soluble	-6.58	Poorly soluble	-4.51	Moderately soluble	Low
224	Oc1ccc(cc1)[C@H]1Oc2cc(O)ccc2C(c2c(O)cc(O)c3C[C@H](O)[C@H](Oc23)c2cc(O)c(O)c(O)c2)[C@@H]1O	9	flavonoid	https://doi.org/10.1021/acs.jnatprod.1c00738		2022	Cassia abbreviata	Plant									4.02	2.31	7.53	3.59	μg/mL ± SD				Trypanosoma congolense	Trypanosoma evansi	C30H26O11	562.52	41	24	0.2	3	11	9	144.69	200.53	1.56	2.72	2.64	0.23	1.61	1.75	-5.28	Moderately soluble	-6.58	Poorly soluble	-4.51	Moderately soluble	Low
225	O[C@@H]1Cc2c(O)cc(O)c([C@H]3[C@H](O)[C@H](Oc4cc(O)ccc34)c3ccc(O)c(O)c3)c2O[C@@H]1c1cc(O)c(O)c(O)c1	10	flavonoid	https://doi.org/10.1021/acs.jnatprod.1c00738		2022	Cassia abbreviata	Plant									10.95	0.60	13.09	1.61	μg/mL ± SD				Trypanosoma congolense	Trypanosoma evansi	C30H26O12	578.52	42	24	0.2	3	12	10	146.71	220.76	1.86	2.37	2.35	-0.26	1.14	1.49	-5.14	Moderately soluble	-6.65	Poorly soluble	-3.91	Soluble	Low
226	Oc1ccc(cc1)[C@H]1Oc2ccccc2C[C@@H]1O	16	flavonoid	https://doi.org/10.1021/acs.jnatprod.1c00738		2022	Cassia abbreviata	Plant			38.63	9.92	46.37	2.26	45.73	3.19	4.03	2.1	28.28	13.85	μg/mL ± SD	Trypanosoma brucei	Trypanosoma brucei gambiense	Trypanosoma brucei rhodesiense	Trypanosoma congolense	Trypanosoma evansi	C15H14O3	242.27	18	12	0.2	1	3	2	68.26	49.69	2023-04-02	2.48	2023-01-02	1.93	2.47	2.21	-3.33	Soluble	-3.17	Soluble	-3.88	Soluble	High
227	Oc1ccc(cc1O)[C@H]1Oc2cc(O)cc(O)c2C[C@@H]1O	17	flavonoid	https://doi.org/10.1021/acs.jnatprod.1c00738		2022	Cassia abbreviata	Plant									47.6	0.09			μg/mL ± SD				Trypanosoma congolense		C15H14O6	290.27	21	12	0.2	1	6	5	74.33	110.38	1.33	0.36	1.22	0.24	0.98	0.83	-2.22	Soluble	-2.24	Soluble	-2.14	Soluble	High
228	Oc1cc(cc(O)c1O)[C@H]1Oc2cc(O)cc(O)c2C[C@H]1O	19	flavonoid	https://doi.org/10.1021/acs.jnatprod.1c00738		2022	Cassia abbreviata	Plant									1.62	0.18	2.38	0.52	μg/mL ± SD				Trypanosoma congolense	Trypanosoma evansi	C15H14O7	306.27	22	12	0.2	1	7	6	76.36	130.61	0.98	0	0.93	-0.29	0.49	0.42	-2.08	Soluble	-2.29	Soluble	-1.56	Soluble	High
229	COc1c(cc(O)cc1OC)OC	23a	benzenoid	https://doi.org/10.1021/acs.jnatprod.1c00738		2022	Cassia abbreviata	Plant									24.93	4.34			μg/mL ± SD				Trypanosoma congolense		C9H12O4	184.19	13	6	0.33	3	4	1	47.94	47.92	1.95	1.57	1.42	0.6	1.36	1.38	-2.11	Soluble	-2.19	Soluble	-2.21	Soluble	High
230	CC(=O)O[C@@H]1[C@H](OC(C)=O)[C@@H](OC(C)=O)[C@H](C)OC1O[C@@H]1[C@@H](OC(C)=O)[C@H](OC(C)=O)[C@@H](COC(C)=O)O[C@H]1Oc1cc(OC)c(OC)c(OC)c1	23b	Benzoic acids and derivatives	https://doi.org/10.1021/acs.jnatprod.1c00738		2022	Cassia abbreviata	Plant									33.28	5.17	40.89	9.67	μg/mL ± SD				Trypanosoma congolense	Trypanosoma evansi	C33H44O19	744.69	52	6	0.64	20	19	0	169.71	222.41	4.83	1.47	1.17	-0.54	1.22	1.63	-4.15	Moderately soluble	-5.75	Moderately soluble	-2.95	Soluble	Low
231	CC(C)[C@@H]1NC(=O)[C@H](CC(C)C)NC(=O)[C@@H](NC(=O)[C@H](CC(C)C)NC(=O)[C@@H](CC(=O)O)NC(=O)[C@@H](NC(=O)[C@@H](NC(=O)C[C@H](CCCCCCCCCC(C)C)OC1=O)CCC(=O)O)C(C)C)C(C)C	1	Peptide	https://doi.org/10.3762/bjoc.18.185		2022	Ghanaian Bacillus sp.	Bacteria			4.85	0.19	12.89	0.22							μM ± SD	Leishmania donovani	Trypanosoma brucei				C51H89N7O13	1008.29	71	0	0.8	22	13	9	298.4	304.6	5.49	2023-11-08	2023-06-01	0.22	5.86	4.26	-9.75	Poorly soluble	-14.36	Insoluble	-10.38	Insoluble	Low
232	COC1=C(C=C2C(=C1)C=CC(=O)O2)O	Scopoletin	Benzoic acids and derivatives	https://doi.org/10.3390/molecules28062730		2023	Antrocaryon klaineanum	Plant			6.40	0.80									μg/mL ± SD	Leishmania donovani					C10H8O4	192.17	14	10	0.1	1	4	1	51	59.67	1.86	1.53	1.51	0.76	1.94	1.52	-2.46	Soluble	-2.39	Soluble	-3.17	Soluble	High
233	COC1=C(C=C2C3=C1OC(=O)C4=CC(=C(C(=C43)OC2=O)OC)O[C@H]5[C@@H]([C@H]([C@@H]([C@H](O5)CO)O)O)O)O[C@H]6[C@@H]([C@H]([C@@H]([C@H](O6)CO)O)O)O	3,30-Dimethylellagic acid	tannin	https://doi.org/10.3390/molecules28062730		2023	Antrocaryon klaineanum	Plant			8.07	0.90									μg/mL ± SD	Leishmania donovani					C28H30O18	654.53	46	16	0.5	8	18	8	148.49	277.64	2.25	-1.85	-3.13	-3.4	-1.49	-1.52	-2.46	Soluble	-3.46	Soluble	-1.18	Soluble	Low
234	CC[C@H](CC[C@@H](C)[C@H]1CC[C@@H]2[C@@]1(CC[C@H]3[C@H]2CC=C4[C@@]3(CC[C@@H](C4)O)C)C)C(C)C	b-sitosterol	Steroid	https://doi.org/10.3390/molecules28062730		2023	Antrocaryon klaineanum	Plant			5.56	0.74									μg/mL ± SD	Leishmania donovani					C29H50O	414.71	30	0	0.93	6	1	1	133.23	20.23	2023-05-05	9.34	2023-02-08	6.73	2023-04-07	7.24	-7.9	Poorly soluble	-9.67	Poorly soluble	-6.19	Poorly soluble	Low
235	CC[C@H](/C=C/[C@@H](C)[C@H]1CC[C@@H]2[C@@]1(CC[C@H]3[C@H]2CC=C4[C@@]3(CC[C@@H](C4)O)C)C)C(C)C	Stigmasterol	Steroid	https://doi.org/10.3390/molecules28062730		2023	Antrocaryon klaineanum	Plant			9.14	0.96									μg/mL ± SD	Leishmania donovani					C29H48O	412.69	30	0	0.86	5	1	1	132.75	20.23	2023-08-05	8.56	2023-08-07	6.62	6.86	6.98	-7.46	Poorly soluble	-8.86	Poorly soluble	-5.47	Moderately soluble	Low
236	CC1=CC(=CC(=C1OC)C/C=C(\C)/CC(=O)/C=C(\C)/CCCC(=O)C)O	Cystomexicone B	monoterpene	https://doi.org/10.3390/ph16040476		2023	Gongolaria abies-marina	Marine			36.65	4.24	248.27	0.94	19.19	2.62					μg/mL ± SD	Leishmania amazonensis	Leishmania donovani	Trypanosoma cruzi			C22H30O4	358.47	26	6	0.45	10	4	1	106.83	63.6	2023-08-05	8.56	4.86	6.62	6.86	6.98	-7.46	Poorly soluble	-8.86	Poorly soluble	-5.47	Moderately soluble	Low
237	COc1c(C)cc(O)cc1C\C=C(/C)CC(=O)CC(\C)=C\CC[C@@H](C)C(=O)/C=C/C(C)(C)O	Gongolarone B	Sesquiterpene	https://doi.org/10.3390/ph16040476		2023	Gongolaria abies-marina	Marine			6.45	0.44			2.92	0.25					μg/mL ± SD	Leishmania amazonensis		Trypanosoma cruzi			C28H40O5	456.61	33	6	0.5	13	5	2	136.4	83.83	3.99	5.33	5.81	3.36	7.22	5.14	-5.31	Moderately soluble	-6.84	Poorly soluble	-5.86	Moderately soluble	High
238	COc1c(C)cc(O)cc1C\C=C(/C)CC(=O)/C=C(/C)CCC[C@@H](C)C(=O)/C=C/C(C)(C)O	6Z-1'-Methoxyamentadione	Diterpene	https://doi.org/10.3390/ph16040476		2023	Gongolaria abies-marina	Marine			4.88	0.33	97.94	5.32	3.26	0.11					μg/mL ± SD	Leishmania amazonensis	Leishmania donovani	Trypanosoma cruzi			C28H40O5	456.61	33	6	0.5	13	5	2	136.4	83.83	3.99	5.33	5.81	3.36	7.22	5.14	-5.31	Moderately soluble	-6.84	Poorly soluble	-5.86	Moderately soluble	High
239	COc1c(C)cc(O)cc1C\C=C(/C)CC(=O)/C=C(\C)CCC[C@@H](C)C(=O)/C=C/C(C)(C)O	1'-Methoxyamentadione	Diterpene	https://doi.org/10.3390/ph16040476		2023	Gongolaria abies-marina	Marine			4.88	0.86	126.51	1.15	4.93	0.55					μg/mL ± SD	Leishmania amazonensis	Leishmania donovani	Trypanosoma cruzi			C28H40O5	456.61	33	6	0.5	13	5	2	136.4	83.83	3.99	5.33	5.81	3.36	7.22	5.14	-5.31	Moderately soluble	-6.84	Poorly soluble	-5.86	Moderately soluble	High
240	COc1c2OCOc2cc2[C@H]3[C@@H]4[N@](C)CCC4=C[C@H](O)[C@H]3OC(=O)c21	Cnd (Candimine)	Alkaloid	https://doi.org/10.1016/j.phymed.2023.154788		2023	Hippeastrum escoipense	Plant			1.60	0.15									μg/mL ± SD	Trypanosoma cruzi amastigote					C18H19NO6	345.35	25	6	0.5	1	7	1	90.05	77.46	2.59	0.69	0.67	1.21	1.16	1.26	-2.53	Soluble	-1.89	Very soluble	-2.34	Soluble	High
241	C[C@@H]1[C@@H](\C=C(/C)\C=C\[C@H](O)[C@H](C)C(C)=O)C(=O)O[C@H]1C(\C)=C\C=C\C(C)(O)CCCC	curvicollide D	terpene glycoside	https://doi.org/10.3390/ijms23116107		2022	Amesia sp.	Fungi			1.09										μM	Trypanosoma brucei					C26H40O5	432.59	31	0	0.62	11	5	2	126.93	83.83	2.59	0.69	2023-07-04	1.21	1.16	1.26	-2.53	Soluble	-1.89	Very soluble	-2.34	Soluble	High
242	C=C[C@@H](O)C#CC#C[C@@H](O)/C=C\CCCCCCC	Falcarindiol	Other	https://doi.org/10.3390/plants10112235		2021	Crithmum maritimum L.	Marine									6.8	1.9			μM ± SD				Trypanosoma cruzi		C17H24O2	260.37	19	0	0.53	8	2	2	81.53	40.46	3.74	4.38	2.98	3.33	4.35	3.76	-3.69	Soluble	-4.95	Moderately soluble	-2.35	Soluble	High
243	CC1=C(C(=O)O[C@H](C1)[C@@H](C)[C@]2([C@@H](C[C@@H]3[C@@]2(CC[C@H]4[C@H]3C[C@@H]5[C@]6([C@@]4(C(=O)C=C[C@@H]6O)C)O5)C)OC(=O)C)O)C	(1) Aurelianolide A	Steroid	https://doi.org/10.3390/molecules26185676		2021	Aureliana fasciculata, Clusia studartiana, Crescentia cujete, Malpighia glabra, Piper tectoniifolium and Rheedia longifolia	Plant	95.2	0.0							4.6	1.3			μM ± SD				Trypanosoma cruzi		C30H40O8	528.63	38	0	0.77	4	8	2	138.43	122.66	3.33	2.52	2023-04-03	2.28	3.66	2.97	-4.44	Moderately soluble	-4.74	Moderately soluble	-3.78	Soluble	High
244	CC1=C(C(=O)O[C@H](C1)[C@@H](C)[C@]2([C@@H](C[C@@H]3[C@@]2(CC[C@H]4[C@H]3CC=C5[C@@]4(C(=O)C=C[C@@H]5O)C)C)OC(=O)C)O)C	(2) Aurelianolide B	Steroid	https://doi.org/10.3390/molecules26185676		2021	Aureliana fasciculata, Clusia studartiana, Crescentia cujete, Malpighia glabra, Piper tectoniifolium and Rheedia longifolia	Plant	91.0	16.0							1.6	0.4			μM ± SD				Trypanosoma cruzi		C30H40O7	512.63	37	0	0.7	4	7	2	138.94	110.13	2023-11-04	3.18	3.83	2.99	3.82	3.58	-4.76	Moderately soluble	-5.16	Moderately soluble	-4.06	Moderately soluble	High
245	COC1=CC(=CC(=C1OC)OC)/C=C/C(=O)N2CCC=CC2=O	(3) Piplartine	Phenylpropanoid	https://doi.org/10.3390/molecules26185676		2021	Aureliana fasciculata, Clusia studartiana, Crescentia cujete, Malpighia glabra, Piper tectoniifolium and Rheedia longifolia	Plant	54.1	29.0							8.1	0.9			μM ± SD				Trypanosoma cruzi		C17H19NO5	317.34	23	6	0.29	6	5	0	89.47	65.07	2.46	2023-07-02	1.55	1.34	2.36	1.96	-2.91	Soluble	-3.07	Soluble	-2.94	Soluble	High
246	Oc1cccc2c1C(=O)C=C(C)C2=O	(Pb) Plumbagin	naphtoquinone	https://doi.org/10.3390/pharmaceutics15051535		2023	Plumbago auriculata	Plant									3.2				μM				Trypanosoma cruzi		C11H8O3	188.18	14	6	0.09	0	3	1	51.07	54.37	1.79	2.29	1.72	0.59	2.22	1.72	-2.77	Soluble	-3.07	Soluble	-2.85	Soluble	High
247	C/C(C)=C\CC1=C(O)c2ccccc2C(=O)C1=O	Lapachol (1)	naphtoquinone	doi.org/10.1590/1414-431X2023e12693		2023	Tabebuia avellanedae	Plant			76.62	1.21									μg/mL ± SD	Leishmania amazonensis promastigote					C15H14O3	242.27	18	6	0.2	2	3	1	69.95	54.37	2.19	2.79	2023-08-03	1.32	3.32	2.54	-3.21	Soluble	-3.59	Soluble	-3.96	Soluble	High
248	O=C1c2ccccc2C=2OC(C)(C)CCC=2C1=O	b-lapachone (2)	naphtoquinone	doi.org/10.1590/1414-431X2023e12693		2023	Tabebuia avellanedae	Plant			1.63	0.09									μg/mL ± SD	Leishmania amazonensis promastigote					C15H14O3	242.27	18	6	0.33	0	3	0	67.86	43.37	2.23	2023-02-02	2.75	2023-04-01	3.53	2.42	-2.97	Soluble	-2.74	Soluble	-4.59	Moderately soluble	High
249	C=CC/C=C\C/C=C\CCCCCCCC1=CC(=CC=C1)O	cardanol (CN)	benzenoid	https://doi.org/10.1016/j.tiv.2022.105524		2023	Anacardium occidentale L.	Plant			1.42										μg/mL	Leishmania infantum amastigote					C21H30O	298.46	22	6	0.43	12	1	1	99.31	20.23	2.23	2023-02-02	6.35	2023-04-01	3.53	2.42	-2.97	Soluble	-2.74	Soluble	-4.59	Moderately soluble	High
250	C1=CC(=CC=C1C2=CC(=O)C3=C(O2)C(=C(C=C3O)O)C4=C(C=CC(=C4)C5=CC(=O)C6=C(C=C(C=C6O5)O)O)O)O	amentoflavone (1)	flavonoid	https://doi.org/10.1016/j.parint.2021.102458		2022	Selaginella sellowii	Plant			28.5	2.0									μM ± SD	Leishmania amazonensis promastigote					C30H18O10	538.46	40	32	0	3	10	6	146.97	181.8	2023-06-03	2023-04-05	5.13	0.25	4.61	3.62	-6.75	Poorly soluble	-8.6	Poorly soluble	-8.7	Poorly soluble	Low
251	O=C1C=CC2[C@H](C)CC3OC(=O)C(=C)C3[C@H](O)[C@@]21C	helenalin	Terpene lactone	https://doi.org/10.3390/ph15070776		2022	Arnica montana L.	Plant			2.02	0.07	3.76	0.78							μg/mL ± SD	Leishmania braziliensis	Leishmania tropica				C15H18O4	262.3	19	0	0.6	0	4	1	69.32	63.6	1.86	0.61	1.25	1.53	1.63	1.37	-1.85	Very soluble	-1.52	Very soluble	-1.68	Soluble	High
252	CC(=O)O[C@H]1C2C(C[C@@H](C)C3C=CC(=O)[C@]31C)OC(=O)C2=C	helenalin acetate	Terpene lactone	https://doi.org/10.3390/ph15070776		2022	Arnica montana L.	Plant			1.86	0.01	5.33	0.17							μg/mL ± SD	Leishmania braziliensis	Leishmania tropica				C17H20O5	304.34	22	0	0.59	2	5	0	79.05	69.67	2023-01-02	1.19	1.82	1.92	2023-08-02	1.82	-2.34	Soluble	-2.25	Soluble	-2.32	Soluble	High
253	CC(C)C(=O)O[C@H]1C2C(C[C@@H](C)C3C=CC(=O)[C@]31C)OC(=O)C2=C	helenalin isobutyrate	Terpene lactone	https://doi.org/10.3390/ph15070776		2022	Arnica montana L.	Plant			1.85	0.03	2.20	0.29							μg/mL ± SD	Leishmania braziliensis	Leishmania tropica				C19H24O5	332.39	24	0	0.63	3	5	0	88.67	69.67	2.59	2.23	2.45	2.39	2.69	2.47	-3.11	Soluble	-3.33	Soluble	-2.74	Soluble	High
254	C=C(C)C(=O)O[C@H]1C2C(C[C@@H](C)C3C=CC(=O)[C@]31C)OC(=O)C2=C	helenalin methacrylate	Terpene lactone	https://doi.org/10.3390/ph15070776		2022	Arnica montana L.	Plant			2.16	0.13	2.40	0.07							μg/mL ± SD	Leishmania braziliensis	Leishmania tropica				C19H22O5	330.37	24	0	0.53	3	5	0	88.19	69.67	2.47	2.15	2.37	2023-03-02	2023-07-02	2023-04-02	-3.04	Soluble	-3.25	Soluble	-2.75	Soluble	High
255	C\C=C(/C)C(=O)O[C@H]1C2C(C[C@@H](C)C3C=CC(=O)[C@]31C)OC(=O)C2=C	helenalin tiglate	Terpene lactone	https://doi.org/10.3390/ph15070776		2022	Arnica montana L.	Plant			2.14	0.06	2.32	0.14							μg/mL ± SD	Leishmania braziliensis	Leishmania tropica				C20H24O5	344.4	25	0	0.55	3	5	0	93	69.67	2.72	2.38	2.76	2.53	2.92	2.66	-3.28	Soluble	-3.48	Soluble	-2.77	Soluble	High
256	CC(=O)O[C@H]1C2C(C[C@@H](C)C3C=CC(=O)[C@]31C)OC(=O)[C@H]2C	11a, 13-dihydrohelenalin acetate	Terpene lactone	https://doi.org/10.3390/ph15070776		2022	Arnica montana L.	Plant			2.44	0.10	3.50	0.09							μg/mL ± SD	Leishmania braziliensis	Leishmania tropica				C17H22O5	306.35	22	0	0.71	2	5	0	79.53	69.67	2.18	2023-01-01	2023-09-01	2	2023-08-01	2023-08-01	-2.3	Soluble	-2.16	Soluble	-2.09	Soluble	High
257	CC(C)CC(=O)O[C@H]1C2C(C[C@@H](C)C3C=CC(=O)[C@]31C)OC(=O)[C@H]2C	11a, 13-dihydrohelenalin isovalerate	Terpene lactone	https://doi.org/10.3390/ph15070776		2022	Arnica montana L.	Plant			3.04	0.16	3.86	0.29							μg/mL ± SD	Leishmania braziliensis	Leishmania tropica				C20H28O5	348.43	25	0	0.75	4	5	0	93.95	69.67	2.56	2.37	2.92	2023-07-02	2.82	2.67	-3.23	Soluble	-3.47	Soluble	-2.9	Soluble	High
258	Oc1cc2cc(O)c1c1c(OC)cc(O)cc1CCCCCC=CCCCCCCC2	2	benzenoid	https://doi.org/10.33887/rjpbcs/2022.13.3.20		2022	Gravillea robusta	Plant			47.0										μg/mL	Leishmania amazonensis					C27H36O4	424.57	31	12	0.48	1	4	3	129.47	69.92	3.91	8.46	2023-03-07	4.21	5.16	5.75	-8.02	Poorly soluble	-9.8	Poorly soluble	-6.65	Poorly soluble	Low
259	Oc1cc(CCCCCCC/C=C\CCCCCc2cc(O)cc(O)c2)cc(O)c1	3	benzenoid	https://doi.org/10.33887/rjpbcs/2022.13.3.20		2022	Gravillea robusta	Plant			72.0										μg/mL	Leishmania amazonensis					C26H36O4	412.56	30	12	0.46	14	4	4	126	80.92	2023-05-04	8.28	6.75	2023-04-04	6.87	2023-07-06	-6.99	Poorly soluble	-9.84	Poorly soluble	-7.47	Poorly soluble	Low
260	Oc1cc2cc(O)c1c1c(O)cc(O)cc1CCCCCC=CCCCCCCC2	4	benzenoid	https://doi.org/10.33887/rjpbcs/2022.13.3.20		2022	Gravillea robusta	Plant			67.9										μg/mL	Leishmania amazonensis					C26H34O4	410.55	30	12	0.46	0	4	4	125	80.92	2023-07-03	8.13	6.73	2023-01-04	4.62	5.44	-7.8	Poorly soluble	-9.69	Poorly soluble	-5.96	Moderately soluble	Low
261	Oc1cc(CCCCCCCCCCCCCCc2cc(O)cc(O)c2)cc(O)c1	5	benzenoid	https://doi.org/10.33887/rjpbcs/2022.13.3.20		2022	Gravillea robusta	Plant			89.0										μg/mL	Leishmania amazonensis					C26H38O4	414.58	30	12	0.54	15	4	4	126.48	80.92	4.27	9.22	6.98	4.48	2023-04-07	2023-04-06	-7.52	Poorly soluble	-10.82	Insoluble	-8.19	Poorly soluble	Low
262	O=C1C=CC(=CO1)[C@H]1[C@@H](O)C[C@]2(O)C3CCC4C[C@@H](OC(=O)CCCCC(=O)NC(CCCNC(=N)N)C(=O)O)CC[C@]4(C)C3CC[C@]12C	1	Steroid	https://doi.org/10.3390/molecules26144217		2021	Rhinella alata	Animalia			8.0	0.75									μM ± SD	Trypanosoma cruzi trypomastigote					C36H54N4O9	686.84	49	6	0.75	16	10	7	182.7	225.27	3.25	1.81	3.16	1.77	3.34	2.67	-4.27	Moderately soluble	-6.16	Poorly soluble	-6.17	Poorly soluble	Low
263	O=C1C=CC(=CO1)[C@H]1[C@@H](OC(C)=O)C[C@]2(O)C3CCC4C[C@@H](O)CC[C@]4(C)C3CC[C@]12C	2	Steroid	https://doi.org/10.3390/molecules26144217		2021	Rhinella alata	Animalia			19.6	3.38									μM ± SD	Trypanosoma cruzi trypomastigote					C26H36O6	444.56	32	6	0.77	3	6	2	120.75	96.97	3.51	2.49	3.78	2023-08-03	3.57	3.29	-4.11	Moderately soluble	-4.17	Moderately soluble	-4.82	Moderately soluble	High
264	O=C1C=CC(=CO1)[C@H]1[C@@H](O)C[C@]2(O)C3CCC4C[C@@H](OC(=O)CCCCCC(=O)NC(CCCNC(=N)N)C(=O)O)CC[C@]4(C)C3CC[C@]12C	3	Steroid	https://doi.org/10.3390/molecules26144217		2021	Rhinella alata	Animalia			8.7	1.25									μM ± SD	Trypanosoma cruzi trypomastigote					C37H56N4O9	700.86	50	6	0.76	17	10	7	187.5	225.27	3.29	2.35	3.55	1.95	3.76	2.98	-4.63	Moderately soluble	-6.72	Poorly soluble	-6.55	Poorly soluble	Low
265	O=C1C=CC(=CO1)[C@H]1[C@@H](OC(C)=O)C[C@]2(O)C3CCC4C[C@@H](OC(=O)CCCCCC(=O)NC(CCCNC(=N)N)C(=O)O)CC[C@]4(C)C3CC[C@]12C	4	Steroid	https://doi.org/10.3390/molecules26144217		2021	Rhinella alata	Animalia			4.6	1.75									μM ± SD	Trypanosoma cruzi trypomastigote					C39H58N4O10	742.9	53	6	0.74	19	11	6	197.24	231.34	3.81	2.68	2023-12-04	2.29	4.32	3.44	-4.96	Moderately soluble	-7.19	Poorly soluble	-7.14	Poorly soluble	Low
266	O=C1C=CC(=CO1)[C@H]1[C@@H](O)C[C@]2(O)C3CCC4C[C@@H](OC(=O)CCCCCCC(=O)NC(CCCNC(=N)N)C(=O)O)CC[C@]4(C)C3CC[C@]12C	5	Steroid	https://doi.org/10.3390/molecules26144217		2021	Rhinella alata	Animalia			6.9	0.95									μM ± SD	Trypanosoma cruzi trypomastigote					C38H58N4O9	714.89	51	6	0.76	18	10	7	192.31	225.27	3.81	2.89	3.94	2023-12-02	4.18	3.39	-4.99	Moderately soluble	-7.28	Poorly soluble	-6.93	Poorly soluble	Low
267	O=C1C=CC(=CO1)[C@H]1[C@@H](OC(C)=O)C[C@]2(O)C3CCC4C[C@@H](OC(=O)CCCCCCC(=O)NC(CCCNC(=N)N)C(=O)O)CC[C@]4(C)C3CC[C@]12C	6	Steroid	https://doi.org/10.3390/molecules26144217		2021	Rhinella alata	Animalia			4.9	1.00									μM ± SD	Trypanosoma cruzi trypomastigote					C40H60N4O10	756.93	54	6	0.75	20	11	6	202.05	231.34	3.78	3.22	4.51	2.46	4.74	3.74	-5.32	Moderately soluble	-7.75	Poorly soluble	-7.52	Poorly soluble	Low
268	O=C(O)C(CCCNC(=N)N)NC(=O)CCCCC(=O)O[C@H]1CC[C@]2(C)C3CC[C@]4(C)[C@H]([C@@H](OC(C)=O)C5O[C@]54C3CCC2C1)C=1C=CC(=O)OC=1	7	Steroid	https://doi.org/10.3390/molecules26144217		2021	Rhinella alata	Animalia			16.7	2.93									μM ± SD	Trypanosoma cruzi trypomastigote					C38H54N4O10	726.86	52	6	0.74	18	11	5	190.24	223.64	2023-01-03	2.99	3.74	2023-11-02	2023-02-04	3.21	-5.13	Moderately soluble	-7.35	Poorly soluble	-6.83	Poorly soluble	Low
269	O=C(O)C(CCCNC(=N)N)NC(=O)CCCCCC(=O)O[C@H]1CC[C@]2(C)C3CC[C@]4(C)[C@H]([C@@H](OC(C)=O)C5O[C@]54C3CCC2C1)C=1C=CC(=O)OC=1	8	Steroid	https://doi.org/10.3390/molecules26144217		2021	Rhinella alata	Animalia			14.7	1.80									μM ± SD	Trypanosoma cruzi trypomastigote					C39H56N4O10	740.88	53	6	0.74	19	11	5	195.05	223.64	4.16	3.53	4.13	2.29	4.62	3.75	-5.49	Moderately soluble	-7.91	Poorly soluble	-7.22	Poorly soluble	Low
270	O=C(O)C(CCCNC(=N)N)NC(=O)CCCCCCC(=O)O[C@H]1CC[C@]2(C)C3CC[C@]4(C)[C@H]([C@@H](OC(C)=O)C5O[C@]54C3CCC2C1)C=1C=CC(=O)OC=1	9	Steroid	https://doi.org/10.3390/molecules26144217		2021	Rhinella alata	Animalia			19.0	5.73									μM ± SD	Trypanosoma cruzi trypomastigote					C40H58N4O10	754.91	54	6	0.75	20	11	5	199.86	223.64	2023-05-04	2023-07-04	4.52	2.46	2023-05-05	2023-03-04	-5.85	Moderately soluble	-8.47	Poorly soluble	-7.6	Poorly soluble	Low
271	O=C1C=CC(=CO1)[C@H]1[C@@H](OC(C)=O)C2O[C@]22C3CCC4C[C@@H](O)CC[C@]4(C)C3CC[C@]12C	10	Steroid	https://doi.org/10.3390/molecules26144217		2021	Rhinella alata	Animalia			29.0	2.57									μM ± SD	Trypanosoma cruzi trypomastigote					C26H34O6	442.54	32	6	0.77	3	6	1	118.56	89.27	3.68	3.34	2023-08-03	2023-08-03	2023-09-03	3.56	-4.63	Moderately soluble	-4.89	Moderately soluble	-4.89	Moderately soluble	High
272	O=C1C(Cc2c[NH]c3cc(Br)ccc23)N=C(N)N1C	6-bromo-2′-de-N-methylaplysinopsin (BMA)	Peptide	https://doi.org/10.1021/acsomega.2c03395		2022	Tubastraea tagusensis	Marine			5.7	2.2	62.7	8.1							μM ± SD	Trypanosoma cruzi amastigote	Trypanosoma cruzi trypomastigote				C13H15BrN4O	323.19	19	6	0.38	2	2	2	87.89	70.72	2023-06-02	2023-04-01	0.17	1.83	1.83	1.46	-2.83	Soluble	-2.49	Soluble	-3.89	Soluble	High
273	CC1=CC2=C(C(=CC=C2)O)C(=C1C(=O)C)O	Nepodin	benzenoid	https://doi.org/10.1016/j.isci.2021.102310		2021	Rumex crispus	Plant			28.7	13.3									μM ± SD	Trypanosoma cruzi epimastigote					C13H12O3	216.23	16	10	0.15	1	3	2	63.15	57.53	1.78	2023-06-03	2.76	1.76	2.82	2.44	-3.5	Soluble	-3.93	Soluble	-3.65	Soluble	High
274	CC1=CC2=C(C(=C1)O)C(=O)C3=C(C2=O)C=C(C=C3O)O	Emodin	benzenoid	https://doi.org/10.1016/j.isci.2021.102310		2021	Rumex crispus	Plant			14.1	8.2									μM ± SD	Trypanosoma cruzi epimastigote					C15H10O5	270.24	20	12	0.07	0	5	3	70.78	94.83	2023-08-01	2.72	1.89	0.36	2.55	1.87	-3.67	Soluble	-4.37	Moderately soluble	-3.91	Soluble	High
275	C/C/1=C\CC/C(=C/[C@@H]2[C@@H](CC1)C(=C)C(=O)O2)/C	Costunolide	Terpene lactone	https://doi.org/10.1016/j.isci.2021.102310		2021	Rheum rhaponticum	Plant			7.4	5.9									μM ± SD	Trypanosoma cruzi epimastigote					C15H20O2	232.32	17	0	0.53	0	2	0	69.85	2023-03-26	2.63	2023-09-02	3.55	3.26	3.25	2.96	-2.6	Soluble	-2.27	Soluble	-3.05	Soluble	High
276	CC1=CC[C@H]([C@]2([C@H]1[C@@H]3[C@@H](CC2)C(=C)C(=O)O3)C)O	Santamarine	Terpene lactone	https://doi.org/10.1016/j.isci.2021.102310		2021	Laurus nobilis	Plant			19.5	9.3									μM ± SD	Trypanosoma cruzi epimastigote					C15H20O3	248.32	18	0	0.67	0	3	1	69.12	46.53	2.46	1.99	2.21	2.47	2.34	2.29	-2.63	Soluble	-2.59	Soluble	-2.25	Soluble	High
277	C=C1CC[C@@H]2[C@@H]([C@@H]3[C@H]1C[C@@H](C3=C)O)OC(=O)C2=C	Zaluzanin C	Terpene lactone	https://doi.org/10.1016/j.isci.2021.102310		2021	Laurus nobilis	Plant			6.7	0.7									μM ± SD	Trypanosoma cruzi epimastigote					C15H18O3	246.3	18	0	0.53	0	3	1	68.9	46.53	2.24	1.32	1.99	2.38	2023-05-02	2023-09-02	-2.2	Soluble	-1.9	Very soluble	-2.27	Soluble	High
278	C=C1CC[C@@H]2[C@@H]([C@@H]3[C@H]1CCC3=C)OC(=O)C2=C	Dehydrocostus lactone	Terpene lactone	https://doi.org/10.1016/j.isci.2021.102310		2021	Laurus nobilis	Plant			1.4	0.4									μM ± SD	Trypanosoma cruzi epimastigote					C15H18O2	230.3	17	0	0.53	0	2	0	67.74	2023-03-26	2.67	2.62	2023-02-03	3.26	3.41	3	-2.92	Soluble	-2.82	Soluble	-3.08	Soluble	High
279	CC1=CC[C@@H]2[C@@H]([C@@H]3[C@H]1CCC3=C)OC(=O)C2=C	Eremanthin	Terpene lactone	https://doi.org/10.1016/j.isci.2021.102310		2021	Laurus nobilis	Plant			1.9	0.3									μM ± SD	Trypanosoma cruzi epimastigote					C15H18O2	230.3	17	0	0.53	0	2	0	67.74	2023-03-26	2.67	2.57	2023-02-03	3.26	3.13	2.93	-2.89	Soluble	-2.77	Soluble	-2.83	Soluble	High
280	O=C(/C=C/C(C)(C)C)C(\C)=C\COC(=O)C	1	Other	https://doi.org/10.1007/s12639-023-01569-8		2023	Artemisia kermanensis	Plant			47.1										μg/mL	Leishmania major promastigote					C13H20O3	224.3	16	0	0.54	6	3	0	64.88	43.37	2023-01-03	2023-06-02	2.67	2.25	2.85	2.69	-2.47	Soluble	-3.16	Soluble	-2.1	Soluble	High
281	COc1ccc(cc1OC)C1=CC(=O)c2c(O)c(O)c(O)cc2O1	2	flavonoid	https://doi.org/10.1007/s12639-023-01569-8		2023	Artemisia kermanensis	Plant			244.2										μg/mL	Leishmania major promastigote					C17H14O7	330.29	24	16	0.12	3	7	3	86.97	109.36	2023-12-02	2023-07-03	2.59	-0.07	2.59	2023-06-02	-4.12	Moderately soluble	-5.03	Moderately soluble	-4.63	Moderately soluble	High
282	Oc1cc(cc(OC)c1OC)C1=CC(=O)c2c(O)c(O)c(O)cc2O1	3	flavonoid	https://doi.org/10.1007/s12639-023-01569-8		2023	Artemisia kermanensis	Plant			30										μg/mL	Leishmania major promastigote					C17H14O8	346.29	25	16	0.12	3	8	4	89	129.59	2.76	2.72	2023-03-02	-0.59	2023-12-02	1.86	-3.98	Soluble	-5.1	Moderately soluble	-4.05	Moderately soluble	High
283	COC[C@H](Cl)[C@H](O)C1=CC=C(O)C=C1	1	benzenoid	https://doi.org/10.3390/molecules26061756		2021	Alpinia galanga	Plant					4.20	0.78	5.62	1.46					μg/mL ± SD		Trypanosoma brucei gambisense	Trypanosoma brucei rhodesiense			C10H13ClO3	216.66	14	6	0.4	4	3	2	54.89	49.69	1.95	1.23	1.35	1.24	1.94	1.54	-2.01	Soluble	-1.87	Very soluble	-2.5	Soluble	High
284	COCC[C@H](OC)C1=CC=C(O)C=C1	2	benzenoid	https://doi.org/10.3390/molecules26061756		2021	Alpinia galanga	Plant			27.83	0.34	23.66	0.87	26.85	2.20					μg/mL ± SD	Leishmania major	Trypanosoma brucei gambisense	Trypanosoma brucei rhodesiense			C11H16O3	196.24	14	6	0.45	5	3	1	54.83	38.69	2.25	1.46	1.79	1.24	2023-01-02	1.77	-1.96	Very soluble	-1.88	Very soluble	-2.94	Soluble	High
285	COC[C@@H](O)[C@H](O)C1=CC=C(O)C=C1	3	benzenoid	https://doi.org/10.3390/molecules26061756		2021	Alpinia galanga	Plant					79.59	0.90	77.80	11.01					μg/mL ± SD		Trypanosoma brucei gambisense	Trypanosoma brucei rhodesiense			C10H14O4	198.22	14	6	0.4	4	4	3	51.26	69.92	1.91	-0.05	0.11	0.1	0.82	0.58	-1.09	Very soluble	-0.97	Very soluble	-1.31	Soluble	High
286	COC[C@H](O)[C@H](O)C1=CC=C(O)C=C1	4	benzenoid	https://doi.org/10.3390/molecules26061756		2021	Alpinia galanga	Plant					71.54	0.52	73.57	1.67					μg/mL ± SD		Trypanosoma brucei gambisense	Trypanosoma brucei rhodesiense			C10H14O4	198.22	14	6	0.4	4	4	3	51.26	69.92	1.51	-0.05	0.11	0.1	0.82	0.5	-1.09	Very soluble	-0.97	Very soluble	-1.31	Soluble	High
287	COC[C@@H](O)[C@H](OC)C1=CC=C(O)C=C1	5	benzenoid	https://doi.org/10.3390/molecules26061756		2021	Alpinia galanga	Plant			70.33	0.10	84.54	1.23	80.44	4.91					μg/mL ± SD	Leishmania major	Trypanosoma brucei gambisense	Trypanosoma brucei rhodesiense			C11H16O4	212.24	15	6	0.45	5	4	2	55.99	58.92	2.22	0.49	0.76	0.39	1.34	2023-04-01	-1.43	Very soluble	-1.3	Very soluble	-2.01	Soluble	High
288	COC[C@@H]1CC(C)(C)C[C@H]1C1=CC=C(O)C=C1	6	benzenoid	https://doi.org/10.3390/molecules26061756		2021	Alpinia galanga	Plant			87.60	1.50	38.84	0.92	40.47	3.36					μg/mL ± SD	Leishmania major	Trypanosoma brucei gambisense	Trypanosoma brucei rhodesiense			C15H22O2	234.33	17	6	0.6	3	2	1	70.6	29.46	2.92	3.59	3.56	2023-08-02	3.38	3.25	-3.62	Soluble	-3.9	Soluble	-4.05	Moderately soluble	High
289	OC1=CC=C(O)C=C1	7	benzenoid	https://doi.org/10.3390/molecules26061756		2021	Alpinia galanga	Plant			0. 37	1.37	3.18	0.09	3.27	0.33					μg/mL ± SD	Leishmania major	Trypanosoma brucei gambisense	Trypanosoma brucei rhodesiense			C6H6O2	110.11	8	6	0	0	2	2	30.49	40.46	0.92	0.59	2023-01-01	0.79	0.94	0.87	-1.45	Very soluble	-1.01	Very soluble	-1.18	Soluble	High
290	OC(OC1=CC=C(C=O)C=C1)C1=CC=C(O)C=C1	8	benzenoid	https://doi.org/10.3390/molecules26061756		2021	Alpinia galanga	Plant			51.10	1.19	15.08	0.39	18.01	1.27					μg/mL ± SD	Leishmania major	Trypanosoma brucei gambisense	Trypanosoma brucei rhodesiense			C14H12O4	244.24	18	12	0.07	4	4	2	65.99	66.76	1.73	1.94	1.95	1.81	2.28	1.94	-2.81	Soluble	-2.97	Soluble	-3.51	Soluble	High
291	C[C@@H]1OC(=O)C2=C(C=CC=C2O)[C@@H]1O	9	Benzoic acids and derivatives	https://doi.org/10.3390/molecules26061756		2021	Alpinia galanga	Plant			40.55	0.95	28.37	0.56	30.94	2.28					μg/mL ± SD	Leishmania major	Trypanosoma brucei gambisense	Trypanosoma brucei rhodesiense			C10H10O4	194.18	14	6	0.3	0	4	2	48.57	66.76	1.64	1.33	0.66	0.7	2023-04-01	2023-07-01	-2.2	Soluble	-2.33	Soluble	-1.64	Soluble	High
292	CC(C(C\C=C\Cl)OC(C)=O)C(=O)\C=C\CCNC(=O)CC\C=C\C(C)(C)C	(4S,5R)-1 (Natural)	Other	https://doi.org/10.1021/acs.orglett.2c02013		2022	Marine Cyanobacterium Okeania sp.	Marine			1.2	0.3									μM ± SD	Trypanosoma brucei rhodesiense					C22H34ClNO4	411.96	28	0	0.59	15	4	1	115.47	72.47	3.99	2023-04-04	4.71	3.17	5.82	4.42	-4.18	Moderately soluble	-5.64	Moderately soluble	-4.42	Moderately soluble	High
293	CC(C)C1=C(O)C(=O)C2=C(C=CC3[C@]4(C)CCC[C@]23OC4=O)C1=O	ICTX	Terpene lactone	https://doi.org/10.1021/acs.jnatprod.2c00976		2023	Salvia cuspidata	Plant	77.5	1.6											% ± SD	Leishmania amazonensis					C19H20O5	328.36	24	0	0.53	1	5	1	86.6	80.67	2.47	2.15	2.57	1.49	2023-03-03	2.34	-3.16	Soluble	-3.48	Soluble	-3.27	Soluble	High
294	C[C@@]12CCC[C@@]3(COC1=O)C2C=CC1=C3C(=O)C(O)=CC1=O	HABTO	Terpene lactone	https://doi.org/10.1021/acs.jnatprod.2c00976		2023	Salvia cuspidata	Plant	98.5	2.5											% ± SD	Leishmania amazonensis					C17H16O5	300.31	22	0	0.47	0	5	1	76.69	80.67	1.93	2023-06-01	2023-08-01	2023-02-01	2.19	1.71	-2.71	Soluble	-2.91	Soluble	-2.52	Soluble	High
295	C[C@@H]1CCCC(=O)/C=C/C(=O)O[C@]23[C@@H](/C=C/C1)[C@@H](C(=C)[C@H]([C@H]2[C@@H](NC3=O)CC4=CC=CC=C4)C)O	Cytochalasin A	cytochalasin	https://doi.org/10.1371/journal.pone.0275002		2022	Fungi	Fungi			3.02	2.16	2.76	1.17							μM ± SD	Trypanosoma cruzi	Leishmania infantum				C29H35NO5	477.59	35	6	0.48	2	5	2	139	92.7	3.17	3.28	3.32	2.95	3.44	3.23	-4.86	Moderately soluble	-4.9	Moderately soluble	-5.64	Moderately soluble	High
296	C[C@@H]1CCC[C@H](/C=C/C(=O)O[C@]23[C@@H](/C=C/C1)[C@@H](C(=C)[C@H]([C@H]2[C@@H](NC3=O)CC4=CC=CC=C4)C)O)O	Cytochalasin B	cytochalasin	https://doi.org/10.1371/journal.pone.0275002		2022	Fungi	Fungi			16.87	1.47	23.87	3.02							μM ± SD	Trypanosoma cruzi	Leishmania infantum				C29H37NO5	479.61	35	6	0.52	2	5	3	139.96	95.86	3.55	3.37	2023-11-03	2023-03-03	2.85	3.18	-4.93	Moderately soluble	-5.06	Moderately soluble	-4.95	Moderately soluble	High
297	C[C@H]1C/C=C\[C@H]2[C@@H](C(=C([C@@H]3[C@@]2([C@@H](/C=C\[C@@](C1=O)(C)O)OC(=O)C)C(=O)N[C@H]3CC4=CC=CC=C4)C)C)O	Cytochalasin C	cytochalasin	https://doi.org/10.1371/journal.pone.0275002		2022	Fungi	Fungi			10.24	1.13	23.22	4.9							μM ± SD	Trypanosoma cruzi	Leishmania infantum				C30H37NO6	507.62	37	6	0.5	4	6	3	144.71	112.93	3.55	3.37	2.68	2023-03-03	2.85	3.18	-4.93	Moderately soluble	-5.06	Moderately soluble	-4.95	Moderately soluble	High
298	C[C@H]1C/C=C/[C@H]2[C@@H](C(=C)[C@H]([C@@H]3[C@@]2([C@@H](/C=C/[C@@](C1=O)(C)O)OC(=O)C)C(=O)N[C@H]3CC4=CC=CC=C4)C)O	Cytochalasin D	cytochalasin	https://doi.org/10.1371/journal.pone.0275002		2022	Fungi	Fungi			20.15	3.27	22.54	0.97							μM ± SD	Trypanosoma cruzi	Leishmania infantum				C30H37NO6	507.62	37	6	0.5	4	6	3	144.71	112.93	3.21	2.75	2.54	2.35	2.91	2.75	-4.58	Moderately soluble	-4.78	Moderately soluble	-5.07	Moderately soluble	High
299	C[C@@H]1[C@@]2(CC[C@H](C)CO2)OC[C]11(O)CCC2C3CC=C4C[C@H](CC[C@]4(C)C3CC[C@]12C)OC1OC(CO)C(OC2OC(C)C(OC3OC(C)C(O)C(O)C3O)C(O)C2O)C(O)C1OC1OC(C)C(O)C(O)C1O	4	Steroid	https://doi.org/10.1039/D1RA08532H		2022	Panicum turgidum	Plant			9.03	0.98	1.26	0.25							μg/mL ± SD	Leishmania donovani amastigote/THP	Trypanosoma brucei				C52H85O21	1046.22	73	0	0.96	9	21	11	254.13	314.83	0	-0.16	0.31	-2.82	-2.44	-1.02	-5.63	Moderately soluble	-6	Moderately soluble	2023-03-01	Soluble	Low
300	C[C@@H]1[C@@]2(CC[C@H](C)CO2)OC[C]11(O)CCC2C3CC=C4C[C@H](CC[C@]4(C)C3CC[C@]12C)OC1OC(CO)C(OC2OC(C)C(O)C(O)C2O)C(O)C1OC1OC(C)C(O)C(O)C1O	5	Steroid	https://doi.org/10.1039/D1RA08532H		2022	Panicum turgidum	Plant			4.51	0.66	2.87	0.34							μg/mL ± SD	Leishmania donovani amastigote/THP	Trypanosoma brucei				C46H75O17	900.08	63	0	0.96	7	17	9	222.9	255.91	0	0.94	1.46	-1.3	-0.94	0.03	-5.55	Moderately soluble	-5.9	Moderately soluble	-0.28	Soluble	Low
301	C[C@@H]1[C@@]2(CC[C@H](C)CO2)OCC11CCC2C3CC=C4C[C@H](CC[C@]4(C)C3CC[C@]12C)OC1OC(CO)C(OC2OC(C)C(OC3OC(C)C(O)C(O)C3O)C(O)C2O)C(O)C1OC1OC(C)C(O)C(O)C1O	6	Steroid	https://doi.org/10.1039/D1RA08532H		2022	Panicum turgidum	Plant			5.15	0.14	3.78	0.31							μg/mL ± SD	Leishmania donovani amastigote/THP	Trypanosoma brucei				C52H84O20	1029.21	72	0	0.96	9	20	10	252.19	294.6	4.36	0.57	0.49	-2.11	-1.76	0.31	-5.99	Moderately soluble	-6.33	Poorly soluble	0.43	Soluble	Low
302	C[C@@H]1[C@@]2(CC[C@@H](C)CO2)OC[C]11(O)CCC2C3CC=C4C[C@H](CC[C@]4(C)C3CC[C@]12C)OC1OC(CO)C(OC2OC(C)C(O)C(O)C2O)C(O)C1OC1OC(C)C(O)C(O)C1O	7	Steroid	https://doi.org/10.1039/D1RA08532H		2022	Panicum turgidum	Plant			9.29	0.65	1.42	0.16							μg/mL ± SD	Leishmania donovani amastigote/THP	Trypanosoma brucei				C46H75O17	900.08	63	0	0.96	7	17	9	222.9	255.91	0	0.94	1.46	-1.3	-0.94	0.03	-5.55	Moderately soluble	-5.9	Moderately soluble	-0.28	Soluble	Low
303	CCc1oc(=O)c(Cc2c(O)c(C(=O)C(C)C)c(O)c3c2O[C@@]2(C)CCC4[C@H]2[C@H]3C4(C)C)c(O)c1C	1	Polyketide	https://doi.org/10.1021/acs.jnatprod.8b01031		2019	Helichrysum oocephalum	Plant			2.00	0.10									μM ± SD	Leishmania donovani					C29H36O7	496.59	36	12	0.59	5	7	3	138.4	117.2	4.66	5.38	5.36	2024-09-02	6.41	4.94	-6.22	Poorly soluble	-7.6	Poorly soluble	-7.03	Poorly soluble	Low
304	CCc1oc(=O)c(Cc2c(O)c3c(c(C(=O)C(C)C)c2O)OC(C)(CCC=C(C)C)C=C3)c(O)c1C	2	Polyketide	https://doi.org/10.1021/acs.jnatprod.8b01032		2019	Helichrysum oocephalum	Plant			1.90	0.10									μM ± SD	Leishmania donovani					C29H36O7	496.59	36	12	0.45	8	7	3	142.73	117.2	4.27	6.24	5.86	2.75	2024-04-07	5.23	-6.57	Poorly soluble	-8.49	Poorly soluble	-7.06	Poorly soluble	Low
305	CC(=O)c1c(O)c(Cc2c(O)c(C)c(C)oc2=O)c(O)c2c1OC(C)(C)C=C2	3	Polyketide	https://doi.org/10.1021/acs.jnatprod.8b01033		2019	Helichrysum oocephalum	Plant			1.80	0.20									μM ± SD	Leishmania donovani					C21H22O7	386.4	28	12	0.33	3	7	3	104.75	117.2	2.92	2.81	3.24	1.17	4.27	2.88	-4.13	Moderately soluble	-4.93	Moderately soluble	-5.04	Moderately soluble	High
306	CCc1oc(=O)c(Cc2c(O)c(C/C=C(\C)CCC=C(C)C)c(O)c(C(=O)CC(C)C)c2O)c(O)c1C	4	Polyketide	https://doi.org/10.1021/acs.jnatprod.8b01034		2019	Helichrysum oocephalum	Plant			2.70	0.40									μM ± SD	Leishmania donovani					C30H40O7	512.63	37	12	0.47	11	7	4	149.16	128.2	5.24	2024-02-07	6.39	2.94	7.86	5.89	-6.95	Poorly soluble	-9.53	Poorly soluble	-7.28	Poorly soluble	Low
307	CCc1oc(=O)c(Cc2c(O)c(C/C=C(\C)CCC=C(C)C)c(O)c(C(=O)C(C)CC)c2O)c(O)c1C	5	Polyketide	https://doi.org/10.1021/acs.jnatprod.8b01035		2019	Helichrysum oocephalum	Plant			5.60	0.40									μM ± SD	Leishmania donovani					C30H40O7	512.63	37	12	0.47	11	7	4	149.16	128.2	4.62	7.15	6.39	2.94	7.86	5.79	-7.04	Poorly soluble	-9.66	Poorly soluble	-7.28	Poorly soluble	Low
308	CC(C)=CCC/C(C)=C/Cc1c(O)c(Cc2c(O)c(C)c(C)oc2=O)c(O)c(C(=O)CC(C)C)c1O	6	Polyketide	https://doi.org/10.1021/acs.jnatprod.8b01036		2019	Helichrysum oocephalum	Plant			2024-10-03	0.10									μM ± SD	Leishmania donovani					C29H38O7	498.61	36	12	0.45	10	7	4	144.35	128.2	2024-04-03	6.58	6.13	2.75	7.43	5.26	-6.66	Poorly soluble	-9.07	Poorly soluble	-6.89	Poorly soluble	Low
309	CCC(C)C(=O)c1c(O)c(C/C=C(\C)CCC=C(C)C)c(O)c(Cc2c(O)c(C)c(C)oc2=O)c1O	7	Polyketide	https://doi.org/10.1021/acs.jnatprod.8b01037		2019	Helichrysum oocephalum	Plant			4.40	1.80									μM ± SD	Leishmania donovani					C29H38O7	498.61	36	12	0.45	10	7	4	144.35	128.2	2.63	6.72	6.13	2.75	7.43	5.13	-6.75	Poorly soluble	-9.22	Poorly soluble	-6.89	Poorly soluble	Low
310	CCc1oc(=O)c(Cc2c(O)c(CC=C(C)C)c(O)c(C(=O)C(C)CC)c2O)c(O)c1C	8	Polyketide	https://doi.org/10.1021/acs.jnatprod.8b01038		2019	Helichrysum oocephalum	Plant			16.80	2024-10-02									μM ± SD	Leishmania donovani					C25H32O7	444.52	32	12	0.44	8	7	4	125.6	128.2	2024-09-04	5.29	4.66	2024-02-02	2024-09-06	4.43	-5.68	Moderately soluble	-7.73	Poorly soluble	-6.06	Poorly soluble	Low
311	CCc1oc(=O)c(Cc2c(O)c(CC=C(C)C)c(O)c(C(=O)C(C)C)c2O)c(O)c1C	9	Polyketide	https://doi.org/10.1021/acs.jnatprod.8b01039		2019	Helichrysum oocephalum	Plant			13.70	3.90									μM ± SD	Leishmania donovani					C24H30O7	430.49	31	12	0.42	7	7	4	120.79	128.2	3.64	4.94	4.27	1.81	5.67	2024-07-04	-5.45	Moderately soluble	-7.37	Poorly soluble	-5.67	Moderately soluble	Low
312	CC(C)=CCc1c(O)c(Cc2c(O)c(C)c(C)oc2=O)c(O)c(C(=O)C(C)C)c1O	10	Polyketide	https://doi.org/10.1021/acs.jnatprod.8b01040		2019	Helichrysum oocephalum	Plant			5.80	0.50									μM ± SD	Leishmania donovani					C23H28O7	416.46	30	12	0.39	6	7	4	115.98	128.2	2.97	2024-05-04	2024-02-04	2024-06-01	5.26	3.67	-5.16	Moderately soluble	-6.91	Poorly soluble	-5.28	Moderately soluble	Low
313	CCC(C)C(=O)c1c(O)c(CC=C(C)C)c(O)c(Cc2c(O)c(C)c(C)oc2=O)c1O	11	Polyketide	https://doi.org/10.1021/acs.jnatprod.8b01041		2019	Helichrysum oocephalum	Plant			4.80	0.50									μM ± SD	Leishmania donovani					C24H30O7	430.49	31	12	0.42	7	7	4	120.79	128.2	3.69	4.86	4.41	1.81	5.67	2024-09-04	-5.4	Moderately soluble	-7.29	Poorly soluble	-5.67	Moderately soluble	Low
314	CCC(=O)c1c(O)c(CC=C(C)C)c(O)c2c1OC1(C2)OC(C)=C(C)C1=O	12	Polyketide	https://doi.org/10.1021/acs.jnatprod.8b01042		2019	Helichrysum oocephalum	Plant			2024-10-05	0.70									μM ± SD	Leishmania donovani					C21H24O6	372.41	27	6	0.43	4	6	2	101.32	93.06	3.27	4.38	3.72	1.45	4.57	3.48	-4.81	Moderately soluble	-6.05	Poorly soluble	-4.69	Moderately soluble	High
315	CCCC(=O)c1c(O)c(CC=C(C)C)c(O)c2c1OC1(C2)OC(C)=C(C)C1=O	13	Polyketide	https://doi.org/10.1021/acs.jnatprod.8b01043		2019	Helichrysum oocephalum	Plant			2024-10-07	0.60									μM ± SD	Leishmania donovani					C22H26O6	386.44	28	6	0.45	5	6	2	106.13	93.06	4.15	4.74	2024-11-04	1.67	4.97	3.93	-5.05	Moderately soluble	-6.42	Poorly soluble	-5.08	Moderately soluble	High
316	CCC1=C(C)C(=O)C2(Cc3c(O)c(CC=C(C)C)c(O)c(C(=O)C(C)C)c3O2)O1	14	Polyketide	https://doi.org/10.1021/acs.jnatprod.8b01044		2019	Helichrysum oocephalum	Plant			6.00	0.30									μM ± SD	Leishmania donovani					C23H28O6	400.46	29	6	0.48	5	6	2	110.94	93.06	3.86	5.38	4.36	1.88	5.21	4.14	-5.54	Moderately soluble	-7.09	Poorly soluble	-5.1	Moderately soluble	High
317	CCC(C)C(=O)c1c(O)c(CC=C(C)C)c(O)c2c1OC1(C2)OC(C)=C(C)C1=O	15	Polyketide	https://doi.org/10.1021/acs.jnatprod.8b01045		2019	Helichrysum oocephalum	Plant			1.70	0.40									μM ± SD	Leishmania donovani					C23H28O6	400.46	29	6	0.48	5	6	2	110.94	93.06	3.68	5.31	4.36	1.88	5.21	2024-09-04	-5.49	Moderately soluble	-7.02	Poorly soluble	-5.1	Moderately soluble	High
318	CC(C)=CCc1c(O)c2c(c(C(=O)C(C)C)c1O)OC1(C2)OC(C)=C(C)C1=O	16	Polyketide	https://doi.org/10.1021/acs.jnatprod.8b01046		2019	Helichrysum oocephalum	Plant			1.90	0.50									μM ± SD	Leishmania donovani					C22H26O6	386.44	28	6	0.45	4	6	2	106.13	93.06	3.73	4.95	3.97	1.67	2024-08-04	3.82	-5.25	Moderately soluble	-6.64	Poorly soluble	-4.71	Moderately soluble	High
319	CCC1=C(C)C(=O)C2(Cc3c(O)c(CC=C(C)C)c(O)c(C(C)=O)c3O2)O1	17	Polyketide	https://doi.org/10.1021/acs.jnatprod.8b01047		2019	Helichrysum oocephalum	Plant			5.80	0.60									μM ± SD	Leishmania donovani					C21H24O6	372.41	27	6	0.43	4	6	2	101.32	93.06	3.77	4.34	3.72	1.45	4.57	3.57	-4.78	Moderately soluble	-6.01	Poorly soluble	-4.69	Moderately soluble	High
320	CC(C)=CCC/C(C)=C/Cc1c(O)c2c(c(C(=O)C(C)C)c1O)OC1(C2)OC(C)=C(C)C1O	18	Polyketide	https://doi.org/10.1021/acs.jnatprod.8b01048		2019	Helichrysum oocephalum	Plant			2.20	0.10									μM ± SD	Leishmania donovani					C27H36O6	456.57	33	6	0.52	7	6	3	130.65	96.22	4.92	2024-01-06	5.49	2024-07-02	5.95	2024-01-05	-6.13	Poorly soluble	-7.81	Poorly soluble	-5.23	Moderately soluble	High
321	CC(=O)c1c(O)c(C/C=C(\C)CCC=C(C)C)c(O)c2c1OC1(C2)OC(C)=C(C)C1O	19	Polyketide	https://doi.org/10.1021/acs.jnatprod.8b01049		2019	Helichrysum oocephalum	Plant			2.80	0.30									μM ± SD	Leishmania donovani					C25H32O6	428.52	31	6	0.48	6	6	3	121.04	96.22	4.49	4.97	4.85	2024-03-02	5.28	4.38	-5.38	Moderately soluble	-6.73	Poorly soluble	-4.83	Moderately soluble	High
322	CCc1oc(=O)c(CC2=C(O)C(Cc3c(O)c(C)c(CC)oc3=O)C(O)C(C(=O)C(C)C)=C2O)c(O)c1C	20	Polyketide	https://doi.org/10.1021/acs.jnatprod.8b01050		2019	Helichrysum oocephalum	Plant			2.50	0.70									μM ± SD	Leishmania donovani					C28H34O10	530.56	38	12	0.46	8	10	5	140.81	178.64	2024-08-03	1.91	3.37	0.42	5.16	2.79	-4.04	Moderately soluble	-5.28	Moderately soluble	-5.99	Moderately soluble	Low
323	CCC1=C(C)C(O)C(Cc2c(O)c(C)c(CC)oc2=O)C(=O)O1	22	Polyketide	https://doi.org/10.1021/acs.jnatprod.8b01052		2019	Helichrysum oocephalum	Plant			14.90	2024-10-03									μM ± SD	Leishmania donovani					C17H22O6	322.35	23	6	0.53	4	6	2	85.02	96.97	2.73	2024-07-01	1.98	1.29	3.42	2024-01-02	-2.44	Soluble	-2.7	Soluble	-4.05	Moderately soluble	High
324	CCc1oc(=O)c(Cc2c(O)c(C)c(C)oc2=O)c(O)c1C	23	Polyketide	https://doi.org/10.1021/acs.jnatprod.8b01053		2019	Helichrysum oocephalum	Plant			15.50	2.00									μM ± SD	Leishmania donovani					C16H18O6	306.31	22	12	0.38	3	6	2	81.68	100.88	2024-04-02	1.32	2024-08-02	1.16	4.18	2.23	-2.78	Soluble	-3.04	Soluble	-5.19	Moderately soluble	High
325	CC1=C(C)C(O)C(Cc2c(O)c(C)c(C)oc2=O)C(=O)O1	24	Polyketide	https://doi.org/10.1021/acs.jnatprod.8b01054		2019	Helichrysum oocephalum	Plant			15.70	1.90									μM ± SD	Leishmania donovani					C15H18O6	294.3	21	6	0.47	2	6	2	75.41	96.97	2.24	0.21	1.33	0.8	2.64	1.44	-1.88	Very soluble	-1.81	Very soluble	-3.26	Soluble	High
326	COc1cc2c3cc1Oc1cc(ccc1O)C[C@@H]1c4c(cc(OC)c(OC)c4Oc4ccc(cc4)C[C@H]3N(C)CC2)CCN1C	1	Alkaloid	https://dx.doi.org/10.1021/acs.jnatprod.9b00397		2020	Berberis brevissima	Plant			2.60										μM	Trypanosoma brucei					C37H40N2O6	608.72	45	24	0.35	3	8	1	181.61	72.86	2024-06-05	6.34	5.45	3.55	2024-05-05	5.18	-7.8	Poorly soluble	-7.66	Poorly soluble	-10.12	Insoluble	High
327	COc1cc2c3cc1Oc1cc(cc([N+](=O)[O-])c1O)C[C@@H]1c4c(cc(OC)c(OC)c4Oc4ccc(cc4)C[C@H]3N(C)CC2)CCN1C	2	Alkaloid	https://dx.doi.org/10.1021/acs.jnatprod.9b00397		2020	Berberis brevissima	Plant			2.20										μM	Trypanosoma brucei					C37H39N3O8	653.72	48	24	0.35	4	10	1	190.43	118.68	4.67	6.72	5.36	2.73	3.35	4.57	-8.23	Poorly soluble	-9.02	Poorly soluble	-9.44	Poorly soluble	Low
328	COc1cc2c3cc1Oc1cc(ccc1OC(C)=O)C[C@@H]1c4c(cc(OC)c(OC)c4Oc4ccc(cc4)C[C@H]3N(C)CC2)CCN1C	3	Alkaloid	https://dx.doi.org/10.1021/acs.jnatprod.9b00397		2020	Berberis brevissima	Plant			2.30										μM	Trypanosoma brucei					C39H42N2O7	650.76	48	24	0.36	5	9	0	191.08	78.93	5.16	6.45	5.67	3.86	2024-02-06	5.43	-7.98	Poorly soluble	-7.9	Poorly soluble	-10.71	Insoluble	High
329	COc1cc2c3cc1Oc1cc(ccc1O)C[C@@H]1c4c(cc(OC)c(O)c4Oc4ccc(cc4)C[C@H]3N(C)CC2)CCN1C	4	Alkaloid	https://dx.doi.org/10.1021/acs.jnatprod.9b00397		2020	Berberis brevissima	Plant			3.80										μM	Trypanosoma brucei					C36H38N2O6	594.7	44	24	0.33	2	8	2	177.14	83.86	4.73	2024-01-06	5.15	3.37	4.95	4.84	-7.59	Poorly soluble	-7.55	Poorly soluble	-9.44	Poorly soluble	High
330	C=CCc1ccc(Oc2cc(CC=C)cc(OC)c2OC(=O)CC)c(OC)c1	1	Neolignan	https://doi.org/10.1038/s41598-019-42273-z		2019	Nectandra leucantha	Plant			35.90	6.60									μM ± SD	Leishmania infantum					C23H26O5	382.45	28	12	0.26	11	5	0	110.46	53.99	4.41	5.76	5.27	3.87	2024-07-06	2024-08-05	-5.43	Moderately soluble	-6.66	Poorly soluble	-7.03	Poorly soluble	High
331	CCCc1ccc(Oc2cc(CCC)cc(OC)c2OCc2ccccc2)c(OC)c1	2	Neolignan	https://doi.org/10.1038/s41598-019-42273-z		2019	Nectandra leucantha	Plant			2024-10-06	1.20									μM ± SD	Leishmania infantum					C27H32O4	420.54	31	18	0.33	11	4	0	126.08	36.92	5.19	7.29	6.83	4.72	7.26	6.26	-6.74	Poorly soluble	-7.89	Poorly soluble	-9.87	Poorly soluble	Low
332	CCCc1ccc(Oc2cc(CCC)cc(OC)c2O)c(OC)c1	3	Neolignan	https://doi.org/10.1038/s41598-019-42273-z		2019	Nectandra leucantha	Plant			21.70	1.90									μM ± SD	Leishmania infantum					C20H26O4	330.42	24	12	0.4	8	4	1	97.12	47.92	3.99	5.72	2024-11-05	3.47	5.16	4.69	-5.33	Moderately soluble	-6.49	Poorly soluble	-6.7	Poorly soluble	High
333	C/C=C/c1ccc(Oc2cc(/C=C/C)cc(OC)c2OC)c(OC)c1	4	Neolignan	https://doi.org/10.1038/s41598-019-42273-z		2019	Nectandra leucantha	Plant			34.50	11.40									μM ± SD	Leishmania infantum					C21H24O4	340.41	25	12	0.24	7	4	0	102.23	36.92	4.34	5.38	5.35	3.53	5.35	4.79	-5.23	Moderately soluble	-5.91	Moderately soluble	-5.96	Moderately soluble	High
334	COc1cc2c(cc1OC)-c1c3c(cc4ccnc(c14)C2=O)OCO3	dicentrinone	Alkaloid	https://doi.org/10.1016/j.bioorg.2020.103978		2020	Ocotea puberula	Plant			16.40	1.70									μM ± SD	Trypanosoma cruzi trypomastigote					C19H13NO5	335.31	25	16	0.16	2	6	0	89.66	66.88	2.62	3.33	3.19	2024-07-01	4	2.84	-4.36	Moderately soluble	-4.41	Moderately soluble	-6.36	Poorly soluble	High
335	C=CC/C=C\C/C=C\CCCCCCCc1cc(O)cc(O)c1	1	benzenoid	https://doi.org/10.3390/molecules24071299		2019	Anacardium occidentale	Plant			23.36	0.12									μM ± SD	Trypanosoma cruzi trypomastigote					C21H30O2	314.46	23	6	0.43	12	2	2	101.33	40.46	2.62	3.33	2024-06-06	2024-07-01	4	2.84	-4.36	Moderately soluble	-4.41	Moderately soluble	-6.36	Poorly soluble	High
336	CCC/C=C\C/C=C\CCCCCCCc1cc(O)cc(O)c1	2	benzenoid	https://doi.org/10.3390/molecules24071299		2019	Anacardium occidentale	Plant			12.25	0.25									μM ± SD	Trypanosoma cruzi trypomastigote					C21H32O2	316.48	23	6	0.52	12	2	2	101.8	40.46	2.62	3.33	6.28	2024-07-01	4	2.84	-4.36	Moderately soluble	-4.41	Moderately soluble	-6.36	Poorly soluble	High
337	CCC/C=C\C/C=C\CCCCCCCc1cccc(O)c1	4	benzenoid	https://doi.org/10.3390/molecules24071299		2019	Anacardium occidentale	Plant			43.52	2.32									μM ± SD	Trypanosoma cruzi trypomastigote					C21H32O	300.48	22	6	0.52	12	1	1	99.78	20.23	2.62	3.33	6.58	2024-07-01	4	2.84	-4.36	Moderately soluble	-4.41	Moderately soluble	-6.36	Poorly soluble	High
338	CN1Cc2cc3c(cc2[C@@]2(C)C=C[C@@](O)(C=O)C[C@H]12)OCO3	1	Alkaloid	https://doi.org/10.1016/j.phymed.2024.155414		2024	Hippeastrum aulicum	Plant			2.40		1.80								μM	Trypanosoma cruzi amastigote	Leishmania infantum amastigote				C17H19NO4	301.34	22	6	0.47	1	5	1	84.28	59	2.46	1.63	0.84	1.23	2024-04-02	1.64	-2.87	Soluble	-2.48	Soluble	-2.84	Soluble	High
339	COc1cc2c(c(O)c1OC)[C@]13CC[C@@H](OC)C[C@H]1N(CC3)C2	7	Alkaloid	https://doi.org/10.1016/j.phymed.2024.155414		2024	Hippeastrum aulicum	Plant			55.50		-								μM	Trypanosoma cruzi amastigote	Leishmania infantum amastigote				C18H25NO4	319.4	23	6	0.67	3	5	1	91.27	51.16	3.24	2.14	2024-09-01	1.51	2.39	2.24	-3.16	Soluble	-2.85	Soluble	-3.54	Soluble	High
340	O[C@H]1C=C2CCN3Cc4cc5c(cc4[C@H]([C@@H]1O)[C@@H]23)OCO5	8	Alkaloid	https://doi.org/10.1016/j.phymed.2024.155414		2024	Hippeastrum aulicum	Plant			7.70		4.90								μM	Trypanosoma cruzi amastigote	Leishmania infantum amastigote				C16H17NO4	287.31	21	6	0.5	0	5	2	78.4	62.16	2.68	-0.02	0.22	2024-08-01	0.86	0.96	-1.82	Very soluble	-0.84	Very soluble	-1.65	Soluble	High
341	CC(=CCC1=C(C2(CC(C(C(C1=O)(C2=O)C(=O)C3=CC(=C(C=C3)O)O)(C)C)CC(CCC(=C)C)C(=C)C)CC=C(C)C)O)C	GFC	benzenoid	https://doi.org/10.1016/j.tiv.2019.104750		2020	Platonia insignis Mart. seeds	Plant			1.91										μM	Leishmania amazonensis					C38H50O6	602.8	44	6	0.5	12	6	3	179.49	111.9	4.52	9.94	8.91	3.78	9.32	7.29	-9.15	Poorly soluble	-12.22	Insoluble	-8.54	Poorly soluble	Low
342	CC(=O)O[C@@H]1O[C@H]2OC(=O)[C@H](C)c3c([C@@]4(C)CCCC(C)(C)C4)ccc1c32	2	Terpenoid	https://doi.org/10.3390/md18060327		2020	Dendrilla antarctica	Marine			2024-10-03										μM	Leishmania donovani					C22H28O5	372.45	27	6	0.64	3	5	0	100.93	61.83	3.54	5.16	4.15	2024-04-04	2024-06-04	4.37	-5.37	Moderately soluble	-6.2	Poorly soluble	-5.39	Moderately soluble	High
343	C/C=C1/[C@@H]2[C@@H](OC(C)=O)O[C@@H](OC(C)=O)[C@@H]2CC[C@@H]1[C@@]1(C)CCCC(C)(C)C1	3	Terpenoid	https://doi.org/10.3390/md18060327		2020	Dendrilla antarctica	Marine			2024-10-09										μM	Leishmania donovani					C23H36O5	392.53	28	0	0.83	5	5	0	108.99	61.83	3.96	5.48	4.99	3.85	4.17	4.49	-5.4	Moderately soluble	-6.54	Poorly soluble	-3.99	Soluble	High
344	CC(=O)O[C@@H]1O[C@H]2OC(=O)[C@H](C)C3=C([C@@]4(C)CCCC(C)(C)C4)CC[C@@H]1C32	4	Terpenoid	https://doi.org/10.3390/md18060327		2020	Dendrilla antarctica	Marine			3.50										μM	Leishmania donovani					C22H32O5	376.49	27	0	0.82	3	5	0	102.07	61.83	2024-04-03	4.59	4.35	2024-04-04	3.84	2024-04-04	-4.87	Moderately soluble	-5.61	Moderately soluble	-4.05	Moderately soluble	High
345	COC(=O)[C@H](C)c1c([C@@]2(C)CCCC(C)(C)C2)ccc2c1C(=O)OC2	5	Terpenoid	https://doi.org/10.3390/md18060327		2020	Dendrilla antarctica	Marine			9.70										μM	Leishmania donovani					C21H28O4	344.44	25	6	0.62	4	4	0	97.37	52.6	3.37	5.43	4.34	3.93	5.42	2024-05-04	-5.31	Moderately soluble	-6.29	Poorly soluble	-5.86	Moderately soluble	High
346	C/C(=C1\CCCC1(C)C)[C@H]1CC[C@H]2C(=O)OC[C@H]2C1(C)C	6	Terpenoid	https://doi.org/10.3390/md18060327		2020	Dendrilla antarctica	Marine			8.80										μM	Leishmania donovani					C19H30O2	290.44	21	0	0.84	1	2	0	87.4	2024-03-26	3.24	5.24	4.74	4.41	4.67	4.46	-4.88	Moderately soluble	-5.54	Moderately soluble	-4.36	Moderately soluble	High
347	CC(=O)O[C@@H]1O[C@H](OC(C)=O)[C@@H]2[C@H]1CC[C@H](/C(C)=C1/CCCC1(C)C)C2(C)C	7	Terpenoid	https://doi.org/10.3390/md18060327		2020	Dendrilla antarctica	Marine			14.00										μM	Leishmania donovani					C23H36O5	392.53	28	0	0.83	5	5	0	108.99	61.83	3.88	2024-06-05	4.99	4.26	4.17	4.58	-5.47	Moderately soluble	-6.66	Poorly soluble	-4.1	Moderately soluble	High
348	C[C@H]1C(=O)O[C@@H]2OC[C@@H]3CCC([C@@]4(C)CCCC(C)(C)C4)=C1C23	8	Terpenoid	https://doi.org/10.3390/md18060327		2020	Dendrilla antarctica	Marine			16.00										μM	Leishmania donovani					C20H30O3	318.45	23	0	0.85	1	3	0	91.17	35.53	3.27	4.54	4.46	4.16	4.28	4.14	-4.61	Moderately soluble	-5.01	Moderately soluble	-4.24	Moderately soluble	High
349	CC(=O)O[C@@H]1O[C@H](OC(C)=O)[C@@H]2[C@H]1CC[C@H]([C@@]1(C)CCCC(C)(C)C1)[C@]21O[C@H]1C	9	Terpenoid	https://doi.org/10.3390/md18060327		2020	Dendrilla antarctica	Marine			6.00										μM	Leishmania donovani					C23H36O6	408.53	29	0	0.91	5	6	0	108.48	74.36	3.84	4.94	2024-02-04	3.54	3.76	2024-06-04	-5.16	Moderately soluble	-6.24	Poorly soluble	-3.72	Soluble	High
350	COC(=O)[C@H](C)c1c([C@@]2(C)CCCC(C)(C)C2)ccc2c1[C@H](O)OC2=O	10	Terpenoid	https://doi.org/10.3390/md18060327		2020	Dendrilla antarctica	Marine			3.50										μM	Leishmania donovani					C21H28O5	360.44	26	6	0.62	4	5	1	98.53	72.83	2024-09-03	4.88	3.66	3.78	4.53	3.99	-5.06	Moderately soluble	-6.14	Poorly soluble	-5.04	Moderately soluble	High
351	CC(=O)O[C@@H]1O[C@H](OC(C)=O)[C@H]2C(=O)[C@@H]([C@@]3(C)CCCC(C)(C)C3)CC[C@@H]12	13	Terpenoid	https://doi.org/10.3390/md18060327		2020	Dendrilla antarctica	Marine			4.50										μM	Leishmania donovani					C21H32O6	380.48	27	0	0.86	5	6	0	100.05	78.9	2024-05-03	4.24	3.61	2024-01-03	3.25	3.52	-4.54	Moderately soluble	-5.61	Moderately soluble	-3.47	Soluble	High
352	CC(=O)O[C@@H]1OC2OC(=O)[C@H](C)C34OOC([C@@]5(C)CCCC(C)(C)C5)(CC[C@@H]1C23)O4	14	Terpenoid	https://doi.org/10.3390/md18060327		2020	Dendrilla antarctica	Marine			9.90										μM	Leishmania donovani					C22H32O8	424.48	30	0	0.91	3	8	0	103.76	89.52	3.39	4.14	3.43	3.36	2.64	3.39	-4.88	Moderately soluble	-5.73	Moderately soluble	-3.23	Soluble	High
353	CC1CCC[C@](C)(c2ccc(CO)c(CO)c2[C@@H](C)CO)C1	15	Terpenoid	https://doi.org/10.3390/md18060327		2020	Dendrilla antarctica	Marine			4.20										μM	Leishmania donovani					C19H30O3	306.44	22	6	0.68	5	3	3	90.82	60.69	2024-01-03	3.39	2.93	2.62	4.41	3.27	-3.75	Soluble	-4.34	Moderately soluble	-4.51	Moderately soluble	High
354	C/C1=C\[C@H](C)C(C)(C)CC(O)(O)/C(C)=C/[C@H](C)C[C@@H](C)CC[C@@H]([C@@H](C)C(=O)O)OC(=O)[C@@H](C)C1	Strasseriolide A	Polyketide	https://doi.org/10.1371/journal.pntd.0011592		2023	Strasseria geniculata	Fungi			-		-		31.00						μM	Trypanosoma brucei	Leishmania donovani	Trypanosoma cruzi amastigote			C28H48O6	480.68	34	0	0.79	2	6	3	138.81	104.06	3.75	2024-05-05	5.73	3.97	3.84	4.56	-6.15	Poorly soluble	-7.44	Poorly soluble	-4.17	Moderately soluble	Low
355	C/C1=C\[C@H](C)C(C)(C)C[C@@H](O)/C(C)=C/[C@H](C)C[C@@H](C)CC[C@@H]([C@@H](C)C(=O)O)OC(=O)[C@@H](C)C1	Strasseriolide B	Polyketide	https://doi.org/10.1371/journal.pntd.0011592		2023	Strasseria geniculata	Fungi			27.00		32.00		0.21						μM	Trypanosoma brucei	Leishmania donovani	Trypanosoma cruzi amastigote			C28H48O5	464.68	33	0	0.79	2	5	2	137.61	83.83	3.91	6.26	6.41	4.38	4.33	2024-06-05	-6.53	Poorly soluble	-7.81	Poorly soluble	-4.55	Moderately soluble	Low
356	C/C1=C\[C@H](C)C(O)(O)C[C@@H](O)/C(C)=C/[C@H](C)C[C@@H](C)CC[C@@H]([C@@H](C)C(=O)O)OC(=O)[C@@H](C)C1	Strasseriolide C	Polyketide	https://doi.org/10.1371/journal.pntd.0011592		2023	Strasseria geniculata	Fungi			59.60		6.63		2024-08-03						μM	Trypanosoma brucei	Leishmania donovani	Trypanosoma cruzi amastigote			C26H44O7	468.62	33	0	0.77	2	7	4	130.61	124.29	3.41	3.69	2024-06-04	2.77	2.31	3.25	-4.94	Moderately soluble	-5.99	Moderately soluble	-2.62	Soluble	High
357	C/C1=C\[C@H](C)[C@@H](O)C[C@@H](O)/C(C)=C/[C@H](C)C[C@@H](C)CC[C@@H]([C@@H](C)C(=O)O)OC(=O)[C@@H](C)C1	Strasseriolide D	Polyketide	https://doi.org/10.1371/journal.pntd.0011592		2023	Strasseria geniculata	Fungi			-		13.60		5.61						μM	Trypanosoma brucei	Leishmania donovani	Trypanosoma cruzi amastigote			C26H44O6	452.62	32	0	0.77	2	6	3	129.41	104.06	3.26	4.46	4.74	3.17	2024-08-02	3.69	-5.32	Moderately soluble	-6.36	Poorly soluble	-2.99	Soluble	High
358	COc1cc(C[C@@H](C)[C@H](C)Cc2ccc3c(c2)OCO3)ccc1O	2	Lignan	https://doi.org/10.1016/j.fitote.2019.104251		2019	Saururus cernuus L.	Plant			3.70	2.00									μM ± SD	Trypanosoma cruzi trypomastigote					C20H24O4	328.4	24	12	0.4	6	4	1	94.51	47.92	3.75	5.16	4.19	3.21	4.85	4.23	-5.1	Moderately soluble	-5.91	Moderately soluble	-5.88	Moderately soluble	High
359	COc1cc(C[C@@H](C)[C@H](C)Cc2ccc(O)c(OC)c2)ccc1O	3	Lignan	https://doi.org/10.1016/j.fitote.2019.104251		2019	Saururus cernuus L.	Plant			7.00	3.60									μM ± SD	Trypanosoma cruzi trypomastigote					C20H26O4	330.42	24	12	0.4	7	4	2	96.96	58.92	3.62	4.96	4.17	2024-02-03	4.54	2024-01-04	-4.92	Moderately soluble	-5.94	Moderately soluble	-5.67	Moderately soluble	High
360	COc1ccc([C@@H](O)[C@@H](C)Oc2ccc(C3OC(c4ccc(O[C@H](C)[C@H](O)c5ccc(OC)c(OC)c5)c(OC)c4)[C@H](C)[C@H]3C)cc2OC)cc1OC	1	Lignan	https://doi.org/10.1111/jphp.13171		2019	Saururus cernuus L.	Plant			20.40	1.90									μM ± SD	Trypanosoma cruzi amastigote					C42H52O11	732.86	53	24	0.43	16	11	2	201.36	123.53	6	6.82	6.53	2024-01-02	7.36	5.76	-7.96	Poorly soluble	-9.22	Poorly soluble	-10.22	Insoluble	Low
361	COc1ccc([C@@H](O)[C@H](C)Oc2ccc(C3OC(c4ccc(O[C@H](C)[C@H](O)c5ccc(OC)c(OC)c5)c(OC)c4)[C@H](C)[C@H]3C)cc2OC)cc1OC	2	Lignan	https://doi.org/10.1111/jphp.13171		2019	Saururus cernuus L.	Plant			16.00	2024-10-01									μM ± SD	Trypanosoma cruzi amastigote					C42H52O11	732.86	53	24	0.43	16	11	2	201.36	123.53	2024-01-05	6.82	6.53	2024-01-02	7.36	5.58	-7.96	Poorly soluble	-9.22	Poorly soluble	-10.22	Insoluble	Low
362	O=c1c(-c2ccc(O)cc2)coc2cc(O)cc(O)c12	25	flavonoid	https://doi.org/10.1016/j.fitote.2020.104608		2020	Oxytropis lanata	Plant			10.50										μM	Trypanosoma congolense					C15H10O5	270.24	20	16	0	1	5	3	73.99	90.9	1.91	2.67	2.58	0.52	2.52	2024-04-02	-3.72	Soluble	-4.23	Moderately soluble	-4.4	Moderately soluble	High
363	COc1ccc(C2COc3cc(O)ccc3C2)c(O)c1O	28	flavonoid	https://doi.org/10.1016/j.fitote.2020.104608		2020	Oxytropis lanata	Plant			2024-10-04										μM	Trypanosoma congolense					C16H16O5	288.3	21	12	0.25	2	5	3	77.64	79.15	2024-05-02	2.58	2.53	1.31	2024-04-02	2.26	-3.54	Soluble	-3.89	Soluble	-3.65	Soluble	High
364	Oc1ccc(O)c(-c2ncc(-c3ccccc3O)o2)c1	34	benzenoid	https://doi.org/10.1016/j.fitote.2020.104608		2020	Oxytropis lanata	Plant			12.20										μM	Trypanosoma congolense					C15H11NO4	269.25	20	17	0	2	5	3	73.44	86.72	2.31	2024-06-02	3.13	1	2.46	2024-03-02	-3.64	Soluble	-4.07	Moderately soluble	-4.55	Moderately soluble	High
365	C=C(C)C(=O)O[C@H]1C2C(=C)C(=O)O[C@@H]2C[C@@H](C)/C=C\C(=O)[C@@](C)(O)[C@@H]1OC(C)=O	1	Terpene lactone	https://doi.org/10.1016/j.bioorg.2018.10.059		2019	Calea pinnatifida	Plant			1.73	0.19									μg/mL ± SD	Leishmania amazonensis					C21H26O8	406.43	29	0	0.52	5	8	1	102.67	116.2	1.86	2024-12-02	1.42	2024-09-01	1.85	1.67	-3.37	Soluble	-4.19	Moderately soluble	-2.2	Soluble	High
366	C=C(C)C(=O)O[C@H]1C2C(=C)C(=O)O[C@@H]2C/C(C)=C\CC(=O)[C@@](C)(O)[C@@H]1OC(C)=O	2	Terpene lactone	https://doi.org/10.1016/j.bioorg.2018.10.059		2019	Calea pinnatifida	Plant			4.61	0.23									μg/mL ± SD	Leishmania amazonensis					C21H26O8	406.43	29	0	0.52	5	8	1	102.67	116.2	2024-06-02	1.58	1.56	2024-09-01	2.25	1.81	-3.03	Soluble	-3.63	Soluble	-2.65	Soluble	High
367	C=CCc1cc(Cn2cc(C(=O)Nc3ccc(OC)cc3C(N)=O)nn2)c(O)c(OC)c1	9b	Alkaloid	https://doi.org/10.3390/md21110551		2023	Bacillus cereus	Marine			-		16.39								μM	Leishmania infantum	Trypanosoma brucei				C22H23N5O5	437.45	32	17	0.18	10	7	3	117.19	141.59	3.34	2.54	1.94	2024-03-01	2024-09-02	2.19	-3.89	Soluble	-5.16	Moderately soluble	-5.49	Moderately soluble	Low
368	C=CCc1cc(Cn2cc(C(=O)Nc3ccc(F)cc3C(N)=O)nn2)c(O)c(OC)c1	9c	Alkaloid	https://doi.org/10.3390/md21110551		2023	Bacillus cereus	Marine			7.54		2024-03-21								μM	Leishmania infantum	Trypanosoma brucei				C21H20FN5O4	425.41	31	17	0.14	9	7	3	110.66	132.36	3.15	2.67	2.49	1.69	2.44	2.49	-3.97	Soluble	-5.1	Moderately soluble	-5.65	Moderately soluble	High
369	C=CCc1cc(Cn2cc(C(=O)Nc3ccc(Cl)cc3C(N)=O)nn2)c(O)c(OC)c1	9d	Alkaloid	https://doi.org/10.3390/md21110551		2023	Bacillus cereus	Marine			-		15.92								μM	Leishmania infantum	Trypanosoma brucei				C21H20ClN5O4	441.87	31	17	0.14	9	6	3	115.71	132.36	3.34	3.19	2.58	2024-08-01	2.65	2.71	-4.4	Moderately soluble	-5.64	Moderately soluble	-5.97	Moderately soluble	High
370	O=C(/C=C/c1ccc(O)cc1)O[C@@H]1Cc2c(O)cc3c(c2OC1c1ccc(O)c(O)c1)C1c2c(O)cc(O)cc2O[C@@](c2cc(O)c(O)c(O)c2)(O3)[C@@H]1O	1	flavonoid	https://dx.doi.org/10.1021/acs.jnatprod.9b00622		2020	Ormosia arborea	Plant			28.20	3.00									μM ± SD	Leishmania donovani					C39H30O15	738.65	54	30	0.15	6	15	10	187.54	256.29	2.53	4.33	3.93	0.55	2.57	2.78	-7.16	Poorly soluble	-9.43	Poorly soluble	-5.93	Moderately soluble	Low
371	O=C(/C=C/c1ccc(O)cc1)O[C@@H]1Cc2c(O)cc3c(c2OC1c1ccc(O)c(O)c1)C1c2c(O)cc(O)cc2O[C@@](c2ccc(O)c(O)c2)(O3)[C@@H]1O	2	flavonoid	https://dx.doi.org/10.1021/acs.jnatprod.9b00622		2020	Ormosia arborea	Plant			25.60	2024-10-04									μM ± SD	Leishmania donovani					C39H30O14	722.65	53	30	0.15	6	14	9	185.52	236.06	2024-04-03	4.69	4.22	2024-02-01	2024-04-03	2024-02-03	-7.3	Poorly soluble	-9.38	Poorly soluble	-6.53	Poorly soluble	Low
372	O=C1C=C(Oc2cccc(CCCCCCCCO)c2)C(=O)c2ccccc21	18	naphtoquinone	https://doi.org/10.1002/cmdc.201800790		2019	cashew nut shell liquid	Plant			2024-10-09	1.40									μM ± SD	Trypanosoma brucei	Trypanosoma congolense				C24H26O4	378.46	28	12	0.33	10	4	1	110.03	63.6	3.74	5.64	2024-09-04	2.64	5.96	4.58	-5.4	Moderately soluble	-6.74	Poorly soluble	-7.89	Poorly soluble	High
373	COc1cccc2c1C(=O)C(Oc1cccc(CCCCCCCCO)c1)=CC2=O	19	naphtoquinone	https://doi.org/10.1002/cmdc.201800790		2019	cashew nut shell liquid	Plant			15.00	1.30									μM ± SD	Trypanosoma brucei	Trypanosoma congolense				C25H28O5	408.49	30	12	0.36	11	5	1	116.52	72.83	3.87	5.62	4.91	2.29	2024-04-06	4.55	-5.48	Moderately soluble	-6.91	Poorly soluble	-8	Poorly soluble	High
374	COc1cccc2c1C(=O)C=C(Oc1cccc(CCCCCCCCO)c1)C2=O	20	naphtoquinone	https://doi.org/10.1002/cmdc.201800790		2019	cashew nut shell liquid	Plant			5.00	0.30	18.80	0.20							μM ± SD	Trypanosoma brucei	Trypanosoma congolense				C25H28O5	408.49	30	12	0.36	11	5	1	116.52	72.83	2024-03-04	5.62	4.91	2.29	2024-04-06	4.58	-5.48	Moderately soluble	-6.91	Poorly soluble	-8	Poorly soluble	High
375	O=C1C=C(Oc2cccc(CCCCCCCCO)c2)C(=O)c2c(O)cccc21	21	naphtoquinone	https://doi.org/10.1002/cmdc.201800790		2019	cashew nut shell liquid	Plant			40.50	4.90	-	-							μM ± SD	Trypanosoma brucei	Trypanosoma congolense				C24H26O5	394.46	29	12	0.33	10	5	2	112.06	83.83	3.68	5.84	4.61	2024-08-02	5.49	4.34	-5.61	Moderately soluble	-7.37	Poorly soluble	-7.31	Poorly soluble	High
376	O=C1C(Oc2cccc(CCCCCCCCO)c2)=CC(=O)c2c(O)cccc21	22	naphtoquinone	https://doi.org/10.1002/cmdc.201800790		2019	cashew nut shell liquid	Plant			7.60	0.70	43.40	0.20							μM ± SD	Trypanosoma brucei	Trypanosoma congolense				C24H26O5	394.46	29	12	0.33	10	5	2	112.06	83.83	3.77	5.84	4.61	2024-08-02	5.49	4.36	-5.61	Moderately soluble	-7.37	Poorly soluble	-7.31	Poorly soluble	High
377	O=C1C=C(Oc2ccccc2)C(=O)c2ccccc21	4	naphtoquinone	https://doi.org/10.1002/cmdc.201800790		2019	cashew nut shell liquid	Plant			48.70	0.80	-	-							μM ± SD	Trypanosoma brucei	Trypanosoma congolense				C16H10O3	250.25	19	12	0	2	3	0	70.26	43.37	2.25	2.91	2024-03-03	1.68	3.36	2.65	-3.56	Soluble	-3.48	Soluble	-5.3	Moderately soluble	High
378	C1=CC(=CC=C1CCO[C@H]2[C@@H]([C@H]([C@@H]([C@H](O2)CO)O)O)O)O	SAL	Phenylpropanoid	https://doi.org/10.1016/j.parint.2019.101928		2019	Rhodiola species	Plant			15.54	1.53									μg/mL ± SD	Leishmania donovani					C14H20O7	300.3	21	6	0.57	5	7	5	71.78	119.61	2024-04-01	-1.05	-1.25	-1.22	-0.48	-0.59	-0.92	Very soluble	-0.97	Very soluble	-0.44	Soluble	High
379	C=C1OC(=O)/C(=C/CCCCCCCCCCCCCCC)[C@H]1O	1	Polyketide	http://dx.doi.org/10.1590/1678-9199-JVATITD-2019-0008		2019	Nectandra oppositifolia	Plant			57.90	15.40									μM ± SD	Leishmania infantum Promastigote					C21H36O3	336.51	24	0	0.76	14	3	1	102.45	46.53	4.82	7.81	5.83	3.88	6.61	5.79	-5.92	Moderately soluble	-8.63	Poorly soluble	-6.25	Poorly soluble	High
380	CCCCCCCCCCCCCCC/C=C(/C(=O)OC)[C@H](O)C(C)=O	2	Polyketide	http://dx.doi.org/10.1590/1678-9199-JVATITD-2019-0008		2019	Nectandra oppositifolia	Plant			24.90	2.80									μM ± SD	Leishmania infantum Promastigote					C22H40O4	368.55	26	0	0.82	18	4	1	110.04	63.6	2024-05-05	7.49	5.52	3.64	6.55	5.65	-5.66	Moderately soluble	-8.66	Poorly soluble	-5.86	Moderately soluble	High
381	CCCCCCCCc1cccc2[nH]c(C)c(OC)c(=O)c12	1	Alkaloid	https://doi.org/10.1021/acs.jnatprod.0c00671		2020	Waltheria indica	Plant			10.00										μM	Trypanosoma cruzi					C19H27NO2	301.42	22	10	0.53	8	2	1	94.64	42.09	3.84	6.16	4.75	2.86	2024-02-06	4.76	-5.4	Moderately soluble	-6.83	Poorly soluble	-7.33	Poorly soluble	High
382	COc1c(C)[nH]c2c(OC)ccc(CCCCCc3ccccc3)c2c1=O	2	Alkaloid	https://doi.org/10.1021/acs.jnatprod.0c00671		2020	Waltheria indica	Plant			2024-10-02										μM	Trypanosoma cruzi					C23H27NO3	365.47	27	16	0.35	8	3	1	111.2	51.32	3.94	5.92	4.81	2.93	6.64	4.85	-5.75	Moderately soluble	-6.77	Poorly soluble	-8.74	Poorly soluble	High
383	COc1c(CO)n(OC)c2c(c1=O)[C@H](CCCCCc1ccccc1)CCC2	3	Alkaloid	https://doi.org/10.1021/acs.jnatprod.0c00671		2020	Waltheria indica	Plant			3.90										μM	Trypanosoma cruzi					C23H31NO4	385.5	28	12	0.52	9	4	1	111.72	60.69	4.13	4.76	3.48	2.83	4.92	2024-02-04	-4.95	Moderately soluble	-5.77	Moderately soluble	-6.54	Poorly soluble	High
384	COc1c(C)n(OC)c2c(c1=O)[C@@H](CCCC[C@H](O)c1ccccc1)CCC2	4	Alkaloid	https://doi.org/10.1021/acs.jnatprod.0c00671		2020	Waltheria indica	Plant			7.50										μM	Trypanosoma cruzi					C23H31NO4	385.5	28	12	0.52	8	4	1	111.72	60.69	2024-06-04	4.53	3.61	2.83	4.75	3.96	-4.87	Moderately soluble	-5.53	Moderately soluble	-6.17	Poorly soluble	High
385	COc1c(C)[nH]c2c(c1=O)[C@@H](CCCCCc1ccccc1)CC[C@H]2O	5	Alkaloid	https://doi.org/10.1021/acs.jnatprod.0c00671		2020	Waltheria indica	Plant			0.80										μM	Trypanosoma cruzi					C22H29NO3	355.47	26	12	0.5	7	3	2	105.64	62.32	3.61	4.53	2024-08-04	2.37	2024-06-05	2024-04-04	-4.78	Moderately soluble	-5.56	Moderately soluble	-7.02	Poorly soluble	High
386	CCCCCCCCCCCCc1cc(=O)c(OC)c(C)[nH]1	6	Alkaloid	https://doi.org/10.1021/acs.jnatprod.0c00671		2020	Waltheria indica	Plant			5.00										μM	Trypanosoma cruzi					C19H33NO2	307.47	22	6	0.74	12	2	1	96.36	42.09	4.35	6.73	5.16	2024-08-02	6.66	5.14	-5.4	Moderately soluble	-7.42	Poorly soluble	-7.27	Poorly soluble	High
387	COc1c(C)[nH]c(CCCCCCCCCc2ccccc2)cc1=O	7	Alkaloid	https://doi.org/10.1021/acs.jnatprod.0c00671		2020	Waltheria indica	Plant			2024-10-02										μM	Trypanosoma cruzi					C22H31NO2	341.49	25	12	0.5	11	2	1	106.43	42.09	4.33	6.53	5.21	3.22	2024-07-07	5.27	-5.7	Moderately soluble	-7.21	Poorly soluble	-8.57	Poorly soluble	High
388	COc1c(CO)[nH]c2ccc3c(c2c1=O)[C@@H]1CCC[C@@]3(c2ccccc2)O1	8	Alkaloid	https://doi.org/10.1021/acs.jnatprod.0c00671		2020	Waltheria indica	Plant			14.70										μM	Trypanosoma cruzi					C22H21NO4	363.41	27	16	0.32	3	4	2	102.77	71.55	2.83	2.48	2.94	1.61	4.81	2.93	-3.9	Soluble	-3.63	Soluble	-6.91	Poorly soluble	High
389	COc1cc(OC)cc(C2=CCCCc3c2ccc2[nH]c(C)c(OC)c(=O)c32)c1	10	Alkaloid	https://doi.org/10.1021/acs.jnatprod.0c00671		2020	Waltheria indica	Plant			2024-10-13										μM	Trypanosoma cruzi					C24H25NO4	391.46	29	16	0.29	4	4	1	116.05	60.55	3.99	4.86	4.63	2024-05-02	5.94	4.38	-5.47	Moderately soluble	-5.87	Moderately soluble	-7.96	Poorly soluble	High
390	COc1ccccc1[C@@]12CC[C@@H](OC1)c1c2ccc2[nH]c(C)c(OC)c(=O)c12	11	Alkaloid	https://doi.org/10.1021/acs.jnatprod.0c00671		2020	Waltheria indica	Plant			19.00										μM	Trypanosoma cruzi					C23H23NO4	377.43	28	16	0.35	3	4	1	108.1	60.55	3.25	3.75	3.68	2024-01-02	5.47	3.65	-4.77	Moderately soluble	-4.71	Moderately soluble	-7.59	Poorly soluble	High
391	COc1ccccc1C12CC[C@H](O[C@@H]1OC)c1c2ccc2[nH]c(C)c(OC)c(=O)c12	12	Alkaloid	https://doi.org/10.1021/acs.jnatprod.0c00671		2020	Waltheria indica	Plant			18.70										μM	Trypanosoma cruzi					C24H25NO5	407.46	30	16	0.38	4	5	1	113.99	69.78	3.54	3.77	3.65	2024-09-01	2024-12-05	2024-06-03	-4.87	Moderately soluble	-4.93	Moderately soluble	-7.46	Poorly soluble	High
392	COc1cc(CCCCCc2ccccc2)c2c(=O)c(OC)c(C)[nH]c2c1OC	13	Alkaloid	https://doi.org/10.1021/acs.jnatprod.0c00671		2020	Waltheria indica	Plant			12.90										μM	Trypanosoma cruzi					C24H29NO4	395.49	29	16	0.38	9	4	1	117.69	60.55	4.23	2024-09-05	4.82	2.58	6.72	4.85	-5.82	Moderately soluble	-6.95	Poorly soluble	-8.85	Poorly soluble	High
393	COc1ccc(OC)c([C@@]2(O)c3ccc4[nH]c(C)c(OC)c(=O)c4c3[C@@H]3CC[C@H]2O3)c1	14	Alkaloid	https://doi.org/10.1021/acs.jnatprod.0c00671		2020	Waltheria indica	Plant			14.70										μM	Trypanosoma cruzi					C24H25NO6	423.46	31	16	0.38	4	6	2	115.75	90.01	2.32	2024-07-02	2024-09-02	0.96	4.64	2024-07-02	-4.28	Moderately soluble	-4.24	Moderately soluble	-6.87	Poorly soluble	High
394	CCCCCC(=O)O	6	Other	https://doi.org/10.3390/ijms20040872		2019	Lantana camara var. aculeata	Plant			42.96	2024-02-06									μM ± SD	Leishmania mexicana					C6H12O2	116.16	8	0	0.83	4	2	1	32.73	37.3	1.57	1.92	1.65	1.27	0.93	1.47	-1.51	Very soluble	-2.33	Soluble	-1.21	Soluble	High
395	CC(C)=CC(=O)O[C@@H]1CC(C)(C)CC2C3=CCC4[C@]56CC[C@](O)(OC5)C(C)(C)C6CC[C@@]4(C)[C@]3(C)CC[C@]21C(=O)O	8	Triterpene	https://doi.org/10.3390/ijms20040872		2019	Lantana camara var. aculeata	Plant			9.50	0.28									μM ± SD	Leishmania mexicana					C35H52O6	568.78	41	0	0.83	4	6	2	160.51	93.06	2024-08-03	7.35	2024-06-07	5.29	2024-08-06	5.91	-7.73	Poorly soluble	-9.13	Poorly soluble	-6.16	Poorly soluble	Low
396	C/C=C(/C)C(=O)O[C@@H]1CC(C)(C)CC2C3=CCC4[C@]56CC[C@](O)(OC5)C(C)(C)C6CC[C@@]4(C)[C@]3(C)CC[C@]21C(=O)O	9	Triterpene	https://doi.org/10.3390/ijms20040872		2019	Lantana camara var. aculeata	Plant			2.52	0.08									μM ± SD	Leishmania mexicana					C35H52O6	568.78	41	0	0.83	4	6	2	160.51	93.06	4.19	2024-01-07	2024-06-07	5.29	2024-08-06	5.94	-7.58	Poorly soluble	-8.87	Poorly soluble	-6.16	Poorly soluble	Low
397	CC(C)=CC(=O)O[C@@H]1CC(C)(C)CC2C3=CCC4[C@@]5(C)CCC(=O)C(C)(C)C5CC[C@@]4(C)[C@]3(C)CC[C@]21C(=O)O	10	Triterpene	https://doi.org/10.3390/ijms20040872		2019	Lantana camara var. aculeata	Plant			23.45	2.15									μM ± SD	Leishmania mexicana					C35H52O5	552.78	40	0	0.8	4	5	1	160.54	80.67	2024-06-04	2024-03-08	7.93	5.61	6.97	6.52	-8.06	Poorly soluble	-9.58	Poorly soluble	-7.03	Poorly soluble	Low
398	C=C(CC[C@H](O)[C@@]1(C)CC[C@H](C(C)(C)O)O1)[C@H]1CC[C@H]2O[C@@H]([C@]3(C)CC[C@@H](Br)C(C)(C)O3)CC[C@]2(C)O1	1	Terpenoid	https://doi.org/10.1016/j.bioorg.2019.103276		2019	Laurencia viridis	Marine			8.36	0.77	28.26	1.74	9.45	0.46					μM ± SD	Leishmania amazonensis	Leishmania donovani	Trypanosoma cruzi			C30H51BrO6	587.63	37	0	0.93	7	6	2	152.12	77.38	5.36	4.85	5.99	2.91	2024-09-06	2024-04-05	-6.08	Poorly soluble	-6.21	Poorly soluble	-5.84	Moderately soluble	High
399	C=C(CC[C@H](O)[C@@]1(C)CC[C@@H](O)C(C)(C)O1)[C@H]1CC[C@H]2O[C@@H]([C@]3(C)CC[C@@H](Br)C(C)(C)O3)CC[C@]2(C)O1	3	Terpenoid	https://doi.org/10.1016/j.bioorg.2019.103276		2019	Laurencia viridis	Marine			7.00	0.22	2024-08-18	2.62	9.20	1.16					μM ± SD	Leishmania amazonensis	Leishmania donovani	Trypanosoma cruzi			C30H51BrO6	587.63	37	0	0.93	6	6	2	152.12	77.38	5.17	4.85	5.99	2.91	2024-07-06	5	-6.14	Poorly soluble	-6.21	Poorly soluble	-6.06	Poorly soluble	High
400	C=C(CC[C@H](O)[C@@]1(C)CC[C@](O)(C(C)(C)O)O1)[C@H]1CC[C@H]2O[C@@H]([C@]3(C)CC[C@@H](Br)C(C)(C)O3)CC[C@]2(C)O1	4	Terpenoid	https://doi.org/10.1016/j.bioorg.2019.103276		2019	Laurencia viridis	Marine			34.65	0.22	-	-	13.75	2.28					μM ± SD	Leishmania amazonensis	Leishmania donovani	Trypanosoma cruzi			C30H51BrO7	603.63	38	0	0.93	7	7	3	153.32	97.61	5.66	2024-08-04	5.31	2.52	2024-06-05	4.63	-5.69	Moderately soluble	-5.83	Moderately soluble	-5.46	Moderately soluble	High
401	CC(C)(O)[C@H]1CC[C@H]([C@@H]2CC[C@](C)([C@H]3CC[C@H]4O[C@@H]([C@]5(C)CC[C@@H](Br)C(C)(C)O5)CC[C@]4(C)O3)O2)O1	6	Terpenoid	https://doi.org/10.1016/j.bioorg.2019.103276		2019	Laurencia viridis	Marine			12.96	1.84	-	-	-	-					μM ± SD	Leishmania amazonensis	Leishmania donovani	Trypanosoma cruzi			C29H49BrO6	573.6	36	0	1	4	6	1	145.59	66.38	5.58	4.46	5.84	2.86	5.38	4.83	-5.94	Moderately soluble	-5.57	Moderately soluble	-5.52	Moderately soluble	High
402	CC(C)(O)[C@H]1CC[C@H]([C@@H]2CC[C@@](C)([C@H]3CC[C@H]4O[C@@H]([C@]5(C)CC[C@@H](Br)C(C)(C)O5)CC[C@]4(C)O3)O2)O1	7	Terpenoid	https://doi.org/10.1016/j.bioorg.2019.103276		2019	Laurencia viridis	Marine			10.32	2024-09-01	-	-	-	-					μM ± SD	Leishmania amazonensis	Leishmania donovani	Trypanosoma cruzi			C29H49BrO6	573.6	36	0	1	4	6	1	145.59	66.38	5.45	4.46	5.84	2.86	5.38	2024-08-04	-5.94	Moderately soluble	-5.57	Moderately soluble	-5.52	Moderately soluble	High
403	C=C(CCC(=O)[C@@]1(C)CC[C@H](C(C)(C)O)O1)[C@H]1CC[C@H]2O[C@@H]([C@]3(C)CC[C@@H](Br)C(C)(C)O3)CC[C@]2(C)O1	13	Terpenoid	https://doi.org/10.1016/j.bioorg.2019.103276		2019	Laurencia viridis	Marine			38.53	9.28	46.45	2.26	2024-02-11	2.60					μM ± SD	Leishmania amazonensis	Leishmania donovani	Trypanosoma cruzi			C30H49BrO6	585.61	37	0	0.9	7	6	1	151.16	74.22	5.58	4.77	2024-02-06	2024-08-02	6.42	5.15	-6.01	Poorly soluble	-6.06	Poorly soluble	-6.32	Poorly soluble	High
404	CC(C)(O)[C@H]1CC[C@H]([C@@H]2CC[C@@](CI)([C@H]3CC[C@H]4O[C@@H]([C@]5(C)CC[C@@H](Br)C(C)(C)O5)CC[C@]4(C)O3)O2)O1	14	Terpenoid	https://doi.org/10.1016/j.bioorg.2019.103276		2019	Laurencia viridis	Marine			20.39	2.90	33.90	1.74	-	-					μM ± SD	Leishmania amazonensis	Leishmania donovani	Trypanosoma cruzi			C29H48BrIO6	699.5	37	0	1	5	6	1	158.56	66.38	5.76	5.19	6.25	3.24	6.22	5.33	-7.12	Poorly soluble	-6.33	Poorly soluble	-6.31	Poorly soluble	High
405	CC(C)(O)[C@H]1CC[C@H]([C@@H]2CC[C@](CI)([C@H]3CC[C@H]4O[C@@H]([C@]5(C)CC[C@@H](Br)C(C)(C)O5)CC[C@]4(C)O3)O2)O1	15	Terpenoid	https://doi.org/10.1016/j.bioorg.2019.103276		2019	Laurencia viridis	Marine			5.40	0.13	16.18	0.22	-	-					μM ± SD	Leishmania amazonensis	Leishmania donovani	Trypanosoma cruzi			C29H48BrIO6	699.5	37	0	1	5	6	1	158.56	66.38	5.81	5.19	6.25	3.24	6.22	5.34	-7.12	Poorly soluble	-6.33	Poorly soluble	-6.31	Poorly soluble	High
406	O=C1CC(c2ccc(Oc3cc(-c4cc(=O)c5c(O)cc(O)cc5o4)ccc3O)cc2)Oc2cc(O)cc(O)c21	2″,3″-dyhidroochnaflavone	flavonoid	https://doi.org/10.1016/j.parint.2020.102180		2020	Luxemburgia nobilis	Plant			2.50	0.10									μM ± SD	Trypanosoma cruzi					C30H20O10	540.47	40	28	0.07	4	10	5	143.61	166.89	2.91	5.48	5.16	0.68	4.16	3.68	-6.9	Poorly soluble	-8.74	Poorly soluble	-8.03	Poorly soluble	Low
407	COc1ccc(CCC(=O)N2CCC=C(Cl)C2=O)cc1OC	1	Benzoic acids and derivatives	https://doi.org/10.1016/j.fitote.2019.03.004		2019	Piper pseudoarboreum	Plant			3.40	0.30	3.40	0.30	5.20	0.30					μM ± SD	Leishmania amazonensis	Leishmania braziliensis	Leishmania infantum			C16H18ClNO4	323.77	22	6	0.38	6	4	0	87.46	55.84	2.44	2.74	2.14	1.96	2024-01-03	2.48	-3.38	Soluble	-3.57	Soluble	-4.37	Moderately soluble	High
408	COc1ccc(CCC(=O)N2CCC3OC3C2=O)cc1OC	3	Benzoic acids and derivatives	https://doi.org/10.1016/j.fitote.2019.03.004		2019	Piper pseudoarboreum	Plant			-	-	63.60	0.40	53.80	0.50					μM ± SD	Leishmania amazonensis	Leishmania braziliensis	Leishmania infantum			C16H19NO5	305.33	22	6	0.5	6	5	0	82.11	68.37	2.32	1.23	0.78	0.99	2.35	1.53	-2.31	Soluble	-2.26	Soluble	-3.28	Soluble	High
409	CC(C)CNC(=O)/C=C/CCc1ccc2c(c1)OCO2	4	Benzoic acids and derivatives	https://doi.org/10.1016/j.fitote.2019.03.004		2019	Piper pseudoarboreum	Plant			-	-	-	-	-	-					μM ± SD	Leishmania amazonensis	Leishmania braziliensis	Leishmania infantum			C16H21NO3	275.34	20	6	0.44	7	3	1	78.45	47.56	2024-06-03	3.51	2.68	2.23	3.63	2024-02-03	-3.52	Soluble	-4.19	Moderately soluble	-4.28	Moderately soluble	High
410	CC/C=C\C[C@H](O)/C=C/C=C\CCCCCCCC(=O)O	9	Other	https://doi.org/10.1016/j.fitote.2019.03.004		2019	Piper pseudoarboreum	Plant			2024-10-21	0.20	18.70	0.01	29.60	0.20					μM ± SD	Leishmania amazonensis	Leishmania braziliensis	Leishmania infantum			C18H30O3	294.43	21	0	0.61	13	3	2	90.15	57.53	2024-06-03	3.51	4.63	2.23	3.63	2024-02-03	-3.52	Soluble	-4.19	Moderately soluble	-4.28	Moderately soluble	High
411	O=C(O)CCc1nccc2c1[nH]c1ccccc12	1	Alkaloid	https://doi.org/10.1016/j.bjp.2019.08.002		2019	Quassia amara	Plant			6.60	2.75	2.70	0.82							μM ± SD	Leishmania amazonensis	Leishmania infantum				C14H12N2O2	240.26	18	13	0.14	3	3	2	69.95	65.98	1.38	2024-11-02	2.73	1.44	2024-09-03	2.15	-3	Soluble	-3.13	Soluble	-4.78	Moderately soluble	High
412	CC1(C)CCC[C@@]2(C)[C@H]1CC=C(C=O)[C@@H]2C=O	epi-poligodial	Other	https://doi.org/10.1016/j.bioorg.2018.11.048		2019	Drimys brasiliensis	Plant			2024-01-05										μM	Trypanosoma cruzi					C15H22O2	234.33	17	0	0.73	2	2	0	69.4	34.14	2024-02-02	3.23	3.16	2.54	2024-05-03	2.89	-3.2	Soluble	-3.62	Soluble	-2.99	Soluble	High
413	CC1(C(=O)O)CCC2(C)CCC3(C)C(=CC(=O)C4C5(C)CCC(O)C(C)(C)C5CCC43C)C2C1	S-3	Triterpene	https://doi.org/10.3390/pharmaceutics15082046		2023	Vernonanthura brasiliana	Plant			44.18	2024-03-05									μM ± SD	Leishmania mexicana					C30H46O4	470.68	34	0	0.87	1	4	2	136.85	74.6	3.54	5.49	6.41	4.87	5.55	5.17	-6.15	Poorly soluble	-6.81	Poorly soluble	-6	Moderately soluble	High
414	CNC(=O)c1cc(Oc2ccc(NC(=O)Nc3ccc(Cl)c(C(F)(F)F)c3)cc2)ccn1	S-7	Alkaloid	https://doi.org/10.3390/pharmaceutics15082046		2023	Vernonanthura brasiliana	Plant			24.91	2024-08-03									μM ± SD	Leishmania mexicana					C21H16ClF3N4O3	464.82	32	18	0.1	9	7	3	112.48	92.35	3.42	2024-07-04	6.32	2.91	3.78	2024-01-04	-5.11	Moderately soluble	-5.71	Moderately soluble	-8.6	Poorly soluble	Low
415	CCc1cc2c(cc1CC)CC(NCC(O)c1ccc(O)c3[nH]c(=O)ccc13)C2	S-8	Alkaloid	https://doi.org/10.3390/pharmaceutics15082046		2023	Vernonanthura brasiliana	Plant			55.13	2.34									μM ± SD	Leishmania mexicana					C24H28N2O3	392.49	29	16	0.38	6	4	4	116.83	85.35	3.27	3.35	2.82	2.85	5.34	3.53	-4.4	Moderately soluble	-4.82	Moderately soluble	-7.59	Poorly soluble	High
416	COC(=O)[C@]1(C)CCC[C@]2(C)c3cc(C(C)=O)c(C(C)C)cc3CC[C@H]21	9	Diterpene	https://doi.org/10.1021/acs.jnatprod.8b00884		2019	Abies genus	Plant			11.60	0.60	14.80	0.90	2.50	0.60					μM ± SD	Leishmania amazonensis	Leishmania donovani	Leishmania infantum			C23H32O3	356.5	26	6	0.65	4	3	0	105.9	43.37	3.83	4.81	2024-02-05	4.14	5.92	4.78	-4.99	Moderately soluble	-5.45	Moderately soluble	-6.33	Poorly soluble	High
417	COC(=O)C1CCC[C@]2(C)c3cc(OC(C)=O)c(C(C)C)cc3CC[C@@H]12	10	Diterpene	https://doi.org/10.1021/acs.jnatprod.8b00884		2019	Abies genus	Plant			3.20	0.03	2024-10-08	0.70	1.30	0.10					μM ± SD	Leishmania amazonensis	Leishmania donovani	Leishmania infantum			C22H30O4	358.47	26	6	0.64	5	4	0	102.66	52.6	3.94	2024-03-05	4.53	4.15	4.96	4.58	-5.24	Moderately soluble	-6.16	Poorly soluble	-5.46	Moderately soluble	High
418	COC(=O)[C@]1(C)CCC[C@]2(C)c3cc(OC(C)=O)c(C(C)C)cc3C(=O)C[C@H]21	11	Diterpene	https://doi.org/10.1021/acs.jnatprod.8b00884		2019	Abies genus	Plant			0.65	0.10	4.40	0.50	0.70	0.20					μM ± SD	Leishmania amazonensis	Leishmania donovani	Leishmania infantum			C23H30O5	386.48	28	6	0.61	5	5	0	107.62	69.67	3.71	4.57	4.56	3.46	5.17	4.29	-4.94	Moderately soluble	-5.76	Moderately soluble	-5.93	Moderately soluble	High
419	COC(=O)[C@]1(C)CCC[C@]2(C)c3cc(O)c(C(C)C)cc3CC[C@H]21	12	Diterpene	https://doi.org/10.1021/acs.jnatprod.8b00884		2019	Abies genus	Plant			3.90	0.80	9.21	0.06	5.00	0.30					μM ± SD	Leishmania amazonensis	Leishmania donovani	Leishmania infantum			C21H30O3	330.46	24	6	0.67	3	3	1	97.73	46.53	3.95	4.77	2024-07-04	2024-06-04	4.97	4.49	-4.88	Moderately soluble	-5.48	Moderately soluble	-5.43	Moderately soluble	High
420	CC(C)c1cc2c(cc1O)[C@@]1(C)CCC[C@@](C)(CO)[C@@H]1CC2	13	Diterpene	https://doi.org/10.1021/acs.jnatprod.8b00884		2019	Abies genus	Plant			7.70	6.50	13.90	0.10	0.70	0.10					μM ± SD	Leishmania amazonensis	Leishmania donovani	Leishmania infantum			C20H30O2	302.45	22	6	0.7	2	2	2	92.8	40.46	3.14	5.31	4.52	3.99	4.88	4.37	-5.13	Moderately soluble	-5.91	Moderately soluble	-5.2	Moderately soluble	High
421	CC(C)c1cc2c(cc1O)[C@@]1(C)CCC[C@@](C)(C(=O)O)[C@@H]1CC2	15	Diterpene	https://doi.org/10.1021/acs.jnatprod.8b00884		2019	Abies genus	Plant			54.10	0.60	58.10	0.70	43.60	3.40					μM ± SD	Leishmania amazonensis	Leishmania donovani	Leishmania infantum			C20H28O3	316.43	23	6	0.65	2	3	2	93.41	57.53	2.81	4.44	4.61	3.84	4.43	2024-02-04	-4.66	Moderately soluble	-5.37	Moderately soluble	-4.74	Moderately soluble	High
422	CC(C)c1cc2c(cc1O)[C@@]1(C)CCC[C@@](C)(CO)[C@@H]1CC2=O	16	Diterpene	https://doi.org/10.1021/acs.jnatprod.8b00884		2019	Abies genus	Plant			10.20	5.00	19.70	0.40	9.70	0.80					μM ± SD	Leishmania amazonensis	Leishmania donovani	Leishmania infantum			C20H28O3	316.43	23	6	0.65	2	3	2	93.22	57.53	2.94	4.21	4.16	2024-02-03	4.58	3.78	-4.52	Moderately soluble	-5.13	Moderately soluble	-5.08	Moderately soluble	High
423	CC/C(=C\c1ccc(O)c(O)c1)C(=O)N[C@@H](Cc1ccccc1)C(=O)C(=O)NCc1ccccc1	2c	Other	https://doi.org/10.3390/ph16111594		2023	Coffea genus	Plant			87.30	1.20									μM ± SD	Leishmania donovani					C28H28N2O5	472.53	35	18	0.18	12	5	4	134.21	115.73	3.28	4.43	3.24	2.19	4.49	3.53	-5.15	Moderately soluble	-6.58	Poorly soluble	-7.82	Poorly soluble	High
424	CCC/C(=C\c1ccc(O)c(O)c1)C(=O)N[C@@H](Cc1ccccc1)C(=O)C(=O)NCc1ccccc1	2d	Other	https://doi.org/10.3390/ph16111594		2023	Coffea genus	Plant			45.20	0.90									μM ± SD	Leishmania donovani					C29H30N2O5	486.56	36	18	0.21	13	5	4	139.02	115.73	2.87	4.97	3.63	2.39	2024-09-04	3.75	-5.5	Moderately soluble	-7.14	Poorly soluble	-8.21	Poorly soluble	High
425	CCC/C(=C\c1ccc(O)c(O)c1)C(=O)N[C@@H](Cc1ccccc1)C(=O)C(=O)NCc1ccc(OC)cc1	2e	Other	https://doi.org/10.3390/ph16111594		2023	Coffea genus	Plant			37.60	2024-10-02									μM ± SD	Leishmania donovani					C30H32N2O6	516.58	38	18	0.23	14	6	4	145.51	124.96	3.67	4.95	3.64	2024-06-02	5	3.87	-5.59	Moderately soluble	-7.31	Poorly soluble	-8.31	Poorly soluble	High
426	CCCC/C(=C\c1ccc(O)c(O)c1)C(=O)N[C@@H](Cc1ccccc1)C(=O)C(=O)NCc1ccccc1	2f	Other	https://doi.org/10.3390/ph16111594		2023	Coffea genus	Plant			26.90	1.40									μM ± SD	Leishmania donovani					C30H32N2O5	500.59	37	18	0.23	14	5	4	143.83	115.73	2024-03-03	5.52	2024-02-04	2.58	5.32	4.15	-5.86	Moderately soluble	-7.71	Poorly soluble	-8.6	Poorly soluble	High
427	CCCC/C(=C\c1ccc(O)c(O)c1)C(=O)N[C@@H](Cc1ccccc1)C(=O)C(=O)NCc1ccc(OC)cc1	2g	Other	https://doi.org/10.3390/ph16111594		2023	Coffea genus	Plant			9.50	0.60									μM ± SD	Leishmania donovani					C31H34N2O6	530.61	39	18	0.26	15	6	4	150.32	124.96	3.29	5.49	2024-03-04	2.25	5.42	2024-01-04	-5.94	Moderately soluble	-7.87	Poorly soluble	-8.69	Poorly soluble	High
428	CCCC/C(=C\c1ccc(O)c(OC)c1)C(=O)N[C@@H](Cc1ccccc1)C(=O)C(=O)NCc1ccc(OC)cc1	2h	Other	https://doi.org/10.3390/ph16111594		2023	Coffea genus	Plant			8.80	0.40									μM ± SD	Leishmania donovani					C32H36N2O6	544.64	40	18	0.28	16	6	3	154.79	113.96	3.93	5.81	4.34	2.44	5.99	2024-05-04	-6.15	Poorly soluble	-7.97	Poorly soluble	-9.38	Poorly soluble	High
429	COc1cccc2c1C(=O)c1c(OC)cc(CO)cc1C2=O	5	Benzoic acids and derivatives	https://doi.org/10.24820/ark.5550190.p010.684		2019	Aloe vera	Plant			48.11		-		-						μM	Leishmania infantum	Trypanosoma cruzi	Trypanosoma brucei			C17H14O5	298.29	22	12	0.18	3	5	1	78.86	72.83	2024-12-02	1.92	1.82	0.59	3.47	1.98	-3.1	Soluble	-3.07	Soluble	-5.32	Moderately soluble	High
430	O=C1c2cccc(O)c2C(=O)c2c(O)cc(-c3nc4ccccc4[nH]3)cc21	8a	Benzoic acids and derivatives	https://doi.org/10.24820/ark.5550190.p010.684		2019	Aloe vera	Plant			2024-06-04		-		46.25						μM	Leishmania infantum	Trypanosoma cruzi	Trypanosoma brucei			C21H12N2O4	356.33	27	21	0	1	5	3	98.88	103.28	2.15	3.94	3.42	1.54	2024-08-04	2024-03-03	-5.04	Moderately soluble	-5.81	Moderately soluble	-7.08	Poorly soluble	High
431	O=C1c2cccc(O)c2C(=O)c2c(O)cc(-c3nc4cc(Br)ccc4[nH]3)cc21	8b	Benzoic acids and derivatives	https://doi.org/10.24820/ark.5550190.p010.684		2019	Aloe vera	Plant			2024-03-19		54.26		64.00						μM	Leishmania infantum	Trypanosoma cruzi	Trypanosoma brucei			C21H11BrN2O4	435.23	28	21	0	1	5	3	106.58	103.28	2.53	4.63	4.18	2.14	4.75	3.64	-5.94	Moderately soluble	-6.52	Poorly soluble	-7.87	Poorly soluble	High
432	COc1ccc2[nH]c(-c3cc(O)c4c(c3)C(=O)c3cccc(O)c3C4=O)nc2c1	8c	Benzoic acids and derivatives	https://doi.org/10.24820/ark.5550190.p010.684		2019	Aloe vera	Plant			-		-		-						μM	Leishmania infantum	Trypanosoma cruzi	Trypanosoma brucei			C22H14N2O5	386.36	29	21	0.05	2	6	3	105.37	112.51	2.42	3.91	3.43	1.23	2024-12-04	2024-02-03	-5.1	Moderately soluble	-5.97	Moderately soluble	-7.18	Poorly soluble	High
433	COc1cccc2c1C(=O)c1c(OC)cc(-c3nc4ccccc4[nH]3)cc1C2=O	8d	Benzoic acids and derivatives	https://doi.org/10.24820/ark.5550190.p010.684		2019	Aloe vera	Plant			25.40		3.60		-						μM	Leishmania infantum	Trypanosoma cruzi	Trypanosoma brucei			C23H16N2O4	384.38	29	21	0.09	3	5	1	107.82	81.28	2.43	2024-04-04	2024-02-04	1.98	5.15	3.52	-5.11	Moderately soluble	-5.45	Moderately soluble	-8.46	Poorly soluble	High
434	COc1ccc2[nH]c(-c3cc(OC)c4c(c3)C(=O)c3cccc(OC)c3C4=O)nc2c1	8f	Benzoic acids and derivatives	https://doi.org/10.24820/ark.5550190.p010.684		2019	Aloe vera	Plant			3.41		-		0.90						μM	Leishmania infantum	Trypanosoma cruzi	Trypanosoma brucei			C24H18N2O5	414.41	31	21	0.12	4	6	1	114.31	90.51	2024-06-02	2024-01-04	2024-03-04	1.66	5.21	2024-05-03	-5.17	Moderately soluble	-5.61	Moderately soluble	-8.57	Poorly soluble	High
435	COc1cccc2c1C(=O)c1c(OC)cc(-c3nc4cc(Cl)ccc4[nH]3)cc1C2=O	8g	Benzoic acids and derivatives	https://doi.org/10.24820/ark.5550190.p010.684		2019	Aloe vera	Plant			21.53		0.50		-						μM	Leishmania infantum	Trypanosoma cruzi	Trypanosoma brucei			C23H15ClN2O4	418.83	30	21	0.09	3	5	1	112.83	81.28	2.77	4.66	4.68	2.45	5.78	2024-07-04	-5.69	Moderately soluble	-6.09	Poorly soluble	-9.05	Poorly soluble	High
436	O=C(O[C@@H]1Cc2c(O)cc(O)cc2O[C@@H]1c1cc(O)c(O)c(O)c1)c1cc(O)c(O)c(O)c1	1	flavonoid	https://doi.org/10.1021/acs.jnatprod.9b00632		2019	Camellia sinensis	Plant			2.60										μM	Leishmania infantum					C22H18O11	458.37	33	18	0.14	4	11	8	112.06	197.37	1.53	1.17	1.91	-0.44	0.57	0.95	-3.56	Soluble	-4.91	Moderately soluble	-2.5	Soluble	Low
437	CCOC(=O)c1cc2c([nH]c3ccccc32)c(C(C(=O)NC(C)(C)C)N(Cc2ccc(OC)cc2)C(=O)c2ccccc2)n1	5a	Peptide	https://doi.org/10.1002/slct.201902441		2019	Almiramides derived compounds	Marine			2.43	2024-10-01									μM ± SD	Leishmania donovani					C35H36N4O5	592.68	44	25	0.26	13	6	2	170.12	113.62	4	5.86	5.72	2.66	6.21	4.89	-6.77	Poorly soluble	-8.02	Poorly soluble	-10.89	Insoluble	Low
438	CCOC(=O)c1cc2c([nH]c3ccccc32)c(C(C(=O)NC(C)(C)C)N(Cc2ccc(OC)cc2)C(=O)c2ccc(F)cc2)n1	5b	Peptide	https://doi.org/10.1002/slct.201902441		2019	Almiramides derived compounds	Marine			3.94	5.40									μM ± SD	Leishmania donovani					C35H35FN4O5	610.67	45	25	0.26	13	7	2	170.08	113.62	3.75	5.96	6.28	2024-02-03	6.64	5.13	-6.93	Poorly soluble	-8.12	Poorly soluble	-11.14	Insoluble	Low
439	CCOC(=O)c1cc2c([nH]c3ccccc32)c(C(C(=O)NC(C)(C)C)N(Cc2ccc(OC)cc2)C(=O)c2ccc(OC)cc2)n1	5c	Peptide	https://doi.org/10.1002/slct.201902441		2019	Almiramides derived compounds	Marine			3.98	1.20									μM ± SD	Leishmania donovani					C36H38N4O6	622.71	46	25	0.28	14	7	2	176.62	122.85	2024-01-04	5.83	5.73	2.34	6.31	4.84	-6.85	Poorly soluble	-8.18	Poorly soluble	-10.97	Insoluble	Low
440	CCOC(=O)c1cc2c([nH]c3ccccc32)c(C(C(=O)NC2CCCCC2)N(Cc2ccc(OC)cc2)C(=O)c2ccccc2)n1	5d	Peptide	https://doi.org/10.1002/slct.201902441		2019	Almiramides derived compounds	Marine			2024-12-04	0.90									μM ± SD	Leishmania donovani					C37H38N4O5	618.72	46	25	0.3	13	6	2	177.59	113.62	4.36	6.68	6.26	2024-02-03	6.43	5.35	-7.43	Poorly soluble	-8.87	Poorly soluble	-11.08	Insoluble	Low
441	CCOC(=O)c1cc2c([nH]c3ccccc32)c(C(C(=O)NC(C)(C)CC(C)(C)C)N(Cc2ccc(OC)cc2)C(=O)c2ccccc2)n1	5e	Peptide	https://doi.org/10.1002/slct.201902441		2019	Almiramides derived compounds	Marine			4.00	2.30									μM ± SD	Leishmania donovani					C39H44N4O5	648.79	48	25	0.33	15	6	2	189.09	113.62	4.37	7.57	7.14	3.37	7.56	6	-8.03	Poorly soluble	-9.79	Poorly soluble	-12.04	Insoluble	Low
442	CCCCNC(=O)C(c1nc(C(=O)OCC)cc2c1[nH]c1ccccc12)N(Cc1ccc(F)cc1)C(=O)c1ccccc1	5f	Peptide	https://doi.org/10.1002/slct.201902441		2019	Almiramides derived compounds	Marine			3.56	0.20									μM ± SD	Leishmania donovani					C34H33FN4O4	580.65	43	25	0.24	14	6	2	163.55	104.39	3.95	6.25	6.28	3.35	6.87	5.34	-6.88	Poorly soluble	-8.23	Poorly soluble	-11.45	Insoluble	Low
443	Cc1ccc(CN(CC(=O)NC(C)(C)C)C(=O)C2c3[nH]c4ccccc4c3CCN2C(=O)OC(C)(C)C)cc1	10a	Peptide	https://doi.org/10.1002/slct.201902441		2019	Almiramides derived compounds	Marine			3.39	0.90									μM ± SD	Leishmania donovani					C31H40N4O4	532.67	39	15	0.45	11	4	2	157.53	94.74	3.87	4.72	2024-04-04	2.68	4.81	2024-01-04	-5.67	Moderately soluble	-6.44	Poorly soluble	-8.11	Poorly soluble	High
444	CCCCNC(=O)CN(C(=O)C1c2[nH]c3ccccc3c2CCN1C(=O)OC(C)(C)C)C(C)(C)C	10b	Peptide	https://doi.org/10.1002/slct.201902441		2019	Almiramides derived compounds	Marine			6.83	1.70									μM ± SD	Leishmania donovani					C27H40N4O4	484.63	35	9	0.59	12	4	2	142.49	94.74	3.81	2024-11-04	3.84	2.13	4	3.58	-4.83	Moderately soluble	-5.81	Moderately soluble	-6.46	Poorly soluble	High
445	CCCCNC(=O)CN(Cc1ccc(F)cc1)C(=O)C1c2[nH]c3ccccc3c2CCN1C(=O)OC(C)(C)C	10c	Peptide	https://doi.org/10.1002/slct.201902441		2019	Almiramides derived compounds	Marine			4.30	2024-10-01									μM ± SD	Leishmania donovani					C30H37FN4O4	536.64	39	15	0.43	13	5	2	152.48	94.74	3.74	4.72	4.65	2.86	2024-03-05	2024-02-04	-5.57	Moderately soluble	-6.44	Poorly soluble	-8.39	Poorly soluble	High
446	CCCCNC(=O)CN(Cc1ccccc1Cl)C(=O)C1c2[nH]c3ccccc3c2CCN1C(=O)OC(C)(C)C	10d	Peptide	https://doi.org/10.1002/slct.201902441		2019	Almiramides derived compounds	Marine			7.61	0.40									μM ± SD	Leishmania donovani					C30H37ClN4O4	553.09	39	15	0.43	13	4	2	157.53	94.74	3.76	5.25	4.74	2.95	5.24	4.39	-6	Poorly soluble	-6.99	Poorly soluble	-8.71	Poorly soluble	High
447	CCCCNC(=O)CN(Cc1cccc(F)c1)C(=O)C1c2[nH]c3ccccc3c2CCN1C(=O)OC(C)(C)C	10e	Peptide	https://doi.org/10.1002/slct.201902441		2019	Almiramides derived compounds	Marine			6.79	1.50									μM ± SD	Leishmania donovani					C30H37FN4O4	536.64	39	15	0.43	13	5	2	152.48	94.74	2024-08-03	4.72	4.65	2.86	2024-03-05	4.21	-5.57	Moderately soluble	-6.44	Poorly soluble	-8.39	Poorly soluble	High
448	CCCCNC(=O)CN(Cc1ccc(C)cc1)C(=O)C1c2[nH]c3ccccc3c2CCN1C(=O)OC(C)(C)C	10f	Peptide	https://doi.org/10.1002/slct.201902441		2019	Almiramides derived compounds	Marine			5.13	2024-10-02									μM ± SD	Leishmania donovani					C31H40N4O4	532.67	39	15	0.45	13	4	2	157.49	94.74	3.82	4.99	2024-04-04	2.68	5.14	2024-02-04	-5.71	Moderately soluble	-6.72	Poorly soluble	-8.5	Poorly soluble	High
449	COC1C=C(C2C[C@H]3O[C@]34[C@]3(C)C(=O)C[C@H]5C(C)(C)C(=O)C=C[C@]5(C)C3CC(O)[C@@]24C)C(=O)O1	1	Triterpene	https://doi.org/10.1080/14786419.2018.1553879		2019	Trichilia gilgiana	Plant			2024-04-06										μg/mL	Leishmania donovani					C27H34O7	470.55	34	0	0.74	2	7	1	122.29	102.43	3.19	2024-08-02	2.75	2024-08-02	3.54	2.73	-3.94	Soluble	-3.86	Soluble	-4.03	Moderately soluble	High
450	CCCCCCCCCC1OC1CCCCCC/C=C\CCCCc1ccccc1	2	Other	https://doi.org/10.1080/14786419.2018.1553879		2019	Trichilia gilgiana	Plant			56.81										μg/mL	Leishmania donovani					C29H48O	412.69	30	6	0.72	20	1	0	135.66	12.53	6.64	2024-01-11	2024-02-09	6.44	10.28	8.73	-8.22	Poorly soluble	-11.33	Insoluble	-9.9	Poorly soluble	Low
451	COc1cc2ccc(=O)oc2cc1O	3	Benzoic acids and derivatives	https://doi.org/10.1080/14786419.2018.1553879		2019	Trichilia gilgiana	Plant			6.80										μg/mL	Leishmania donovani					C10H8O4	192.17	14	10	0.1	1	4	1	51	59.67	1.86	1.53	1.51	0.76	1.94	1.52	-2.46	Soluble	-2.39	Soluble	-3.17	Soluble	High
452	CC[C@H](C)[C@@H](C(=O)N1CCC[C@H]1C(=O)N1C(=O)C=C(OC)[C@@H]1C(C)C)N(C)C(=O)[C@@H]1CCCN1C(=O)[C@H](C(C)C)N(C)C(=O)[C@@H](Cc1ccccc1)NC(=O)[C@H](Cc1ccccc1)N(C)C	1	Peptide	https://doi.org/10.1021/acs.jnatprod.1c00282		2020	Dapis sp. Cyanobacterium	Marine			1.50		1.50								μM	Trypanosoma brucei	Trypanosoma rhodesiense				C51H73N7O8	912.17	66	12	0.59	25	9	1	266.15	160.19	5.29	2024-03-06	2024-01-03	1.53	4.99	4.22	-7.95	Poorly soluble	-9.45	Poorly soluble	-7.72	Poorly soluble	Low
453	CC(=O)/C(=C\c1ccc(O)cc1)OC(Cc1c[nH]c2ccccc12)C(=O)O	1	Alkaloid	https://doi.org/10.3390/M1080		2019	e Pterocarpus santalinoides	Plant			5.21										μM	Trypanosoma brucei					C21H19NO5	365.38	27	15	0.14	7	5	3	101.99	99.62	1.46	3.79	3.41	1.29	3.73	2.73	-4.44	Moderately soluble	-5.58	Moderately soluble	-5.17	Moderately soluble	High
454	CC(C)=CCCC(C)C1=CC=C(C)CC1	α-zingiberene	Sesquiterpene	https://doi.org/10.3390/molecules24061158		2019	Curcuma longa	Plant			6.91	2.60									μg/mL ± SD	Trypanosoma brucei					C15H24	204.35	15	0	0.6	4	0	0	70.68	0	2024-07-03	6.22	2024-04-05	4.53	4.48	4.79	-4.76	Moderately soluble	-6.01	Poorly soluble	-3.55	Soluble	Low
455	C=C1C=CC(C(C)CCC=C(C)C)CC1	β-sesquiphellandrene	Sesquiterpene	https://doi.org/10.3390/molecules24061158		2019	Curcuma longa	Plant			9.89	1.18									μg/mL ± SD	Trypanosoma brucei					C15H24	204.35	15	0	0.6	4	0	0	70.68	0	3.58	5.41	4.89	4.53	4.37	4.56	-4.25	Moderately soluble	-5.17	Moderately soluble	-3.35	Soluble	Low
456	CC(C)=CCCC(C)c1ccc(C)cc1	ar-curcumene	Sesquiterpene	https://doi.org/10.3390/molecules24061158		2019	Curcuma longa	Plant			13.38	2.46									μg/mL ± SD	Trypanosoma brucei					C15H22	202.34	15	6	0.47	4	0	0	69.55	0	2024-05-03	5.38	4.84	5.75	4.82	4.86	-4.52	Moderately soluble	-5.13	Moderately soluble	-4.9	Moderately soluble	Low
457	C=C1C=CC(C(C)CC(=O)C=C(C)C)CC1	curlone	Sesquiterpene	https://doi.org/10.3390/molecules24061158		2019	Curcuma longa	Plant			1.38	0.52									μg/mL ± SD	Trypanosoma brucei					C15H22O	218.33	16	0	0.53	4	1	0	70.88	2024-07-17	3.14	2024-01-04	2024-07-04	3.37	3.93	2024-07-03	-3.46	Soluble	-4.07	Moderately soluble	-2.9	Soluble	High
458	CC(C)=CC(=O)CC(C)c1ccc(C)cc1	ar-turmerone	Sesquiterpene	https://doi.org/10.3390/molecules24061158		2019	Curcuma longa	Plant			28.83	3.93									μg/mL ± SD	Trypanosoma brucei					C15H20O	216.32	16	6	0.4	4	1	0	69.75	2024-07-17	2024-12-03	3.98	2024-02-04	3.68	4.38	3.84	-3.7	Soluble	-4.04	Moderately soluble	-4.45	Moderately soluble	High
459	C=C1CC2OC(=O)C(=C)[C@@H]2[C@H](OC(=O)/C(C)=C/C)C[C@]2(C)OC1=CC2=O	1	Terpene lactone	https://doi.org/10.3390/molecules24203737		2019	Asteraceae spp.	Plant			15.00		3.70								μM	Trypanosoma brucei	Trypanosoma cruzi				C20H22O6	358.39	26	0	0.45	3	6	0	93.91	78.9	3.18	2.61	2.55	1.64	3.21	2.64	-3.51	Soluble	-3.92	Soluble	-3.18	Soluble	High
460	C=C(C)C(=O)O[C@@H]1C[C@]2(C)OC(=CC2=O)C(=C)CC2OC(=O)C(=C)[C@@H]21	2	Terpene lactone	https://doi.org/10.3390/molecules24203737		2019	Asteraceae spp.	Plant			77.00		1.60								μM	Trypanosoma brucei	Trypanosoma cruzi				C19H20O6	344.36	25	0	0.42	3	6	0	89.1	78.9	2.97	2.38	2.16	1.41	2.98	2.38	-3.28	Soluble	-3.68	Soluble	-3.16	Soluble	High
461	C=C1CC2OC(=O)C(=C)[C@@H]2[C@H](OC(=O)C(C)C)C[C@]2(C)OC1=CC2=O	3	Terpene lactone	https://doi.org/10.3390/molecules24203737		2019	Asteraceae spp.	Plant			260.00		2024-10-03								μM	Trypanosoma brucei	Trypanosoma cruzi				C19H22O6	346.37	25	0	0.53	3	6	0	89.58	78.9	2024-05-03	2.46	2.24	1.49	2.97	2.44	-3.34	Soluble	-3.76	Soluble	-3.15	Soluble	High
462	C=C(C)C(=O)O[C@@H]1C[C@]2(C)OC(=CC2=O)/C(CO)=C\C2OC(=O)C(=C)[C@@H]21	4	Terpene lactone	https://doi.org/10.3390/molecules24203737		2019	Asteraceae spp.	Plant			73.00		2024-10-01								μM	Trypanosoma brucei	Trypanosoma cruzi				C19H20O7	360.36	26	0	0.42	4	7	1	90.26	99.13	2024-04-02	0.94	1.14	0.61	2024-01-02	1.37	-2.4	Soluble	-2.61	Soluble	-2.35	Soluble	High
463	C=C1C(=O)OC2/C=C(/CO)C3=CC(=O)[C@](C)(C[C@@H](OC(=O)/C(C)=C\C)[C@@H]12)O3	5	Terpene lactone	https://doi.org/10.3390/molecules24203737		2019	Asteraceae spp.	Plant			72.00		1.80								μM	Trypanosoma brucei	Trypanosoma cruzi				C20H22O7	374.38	27	0	0.45	4	7	1	95.07	99.13	2024-04-02	0.94	1.53	0.61	2024-01-02	1.37	-2.4	Soluble	-2.61	Soluble	-2.35	Soluble	High
464	C=C1C(=O)O[C@@H]2CC(C)C3C=CC(=O)[C@@]3(C)C(OC(C)=O)C12	6	Terpene lactone	https://doi.org/10.3390/molecules24203737		2019	Asteraceae spp.	Plant			63.00		0.54								μM	Trypanosoma brucei	Trypanosoma cruzi				C17H20O5	304.34	22	0	0.59	2	5	0	79.05	69.67	2.21	1.19	1.82	1.92	2024-08-02	1.84	-2.34	Soluble	-2.25	Soluble	-2.32	Soluble	High
465	C=C1C(=O)OC2C1CC/C(C)=C/CC[C@@]1(C)O[C@@H]21	7	Terpene lactone	https://doi.org/10.3390/molecules24203737		2019	Asteraceae spp.	Plant			390.00		11.00								μM	Trypanosoma brucei	Trypanosoma cruzi				C15H20O3	248.32	18	0	0.67	0	3	0	69.34	38.83	2.56	2.34	2.76	2.47	2024-12-03	2.65	-2.85	Soluble	-2.79	Soluble	-2.79	Soluble	High
466	C=C1C(=O)OC2C1[C@H](OC(C)=O)C/C(C)=C/CC[C@@]1(C)O[C@@H]21	8	Terpene lactone	https://doi.org/10.3390/molecules24203737		2019	Asteraceae spp.	Plant			230.00		11.00								μM	Trypanosoma brucei	Trypanosoma cruzi				C17H22O5	306.35	22	0	0.65	2	5	0	80.24	65.13	2.86	1.93	2024-03-02	2	2.65	2.35	-2.82	Soluble	-2.92	Soluble	-2.62	Soluble	High
467	C=C(C(=O)O)C1CC[C@@]2(C)CCCC(=C)[C@@H]2C1	Costic acid	Sesquiterpene	https://doi.org/10.1016/j.bioorg.2019.103510		2019	Nectandra barbellata	Plant			7.90	0.40									μM	Trypanosoma cruzi					C15H22O2	234.33	17	0	0.67	2	2	1	70.55	37.3	2.48	4.13	3.79	3.35	3.33	3.42	-3.76	Soluble	-4.62	Moderately soluble	-2.78	Soluble	High
468	C=C(C(=O)O)C1CC[C@@]2(C)CCC[C@@](C)(OC(=O)C(=C)C3CC[C@@]4(C)CCC[C@@](C)(O)[C@@H]4C3)[C@@H]2C1	Barbellatanic acid	Sesquiterpene	https://doi.org/10.1016/j.bbamem.2023.184184		2023	Nectandra barbellata	Plant			13.20	5.00									μM	Trypanosoma cruzi					C30H46O5	486.68	35	0	0.8	6	5	2	140.69	83.83	4	2024-11-07	6.45	4.77	5.67	2024-06-05	-6.94	Poorly soluble	-8.69	Poorly soluble	-5.23	Moderately soluble	Low
469	COC(=O)/C=C/c1ccc(O)cc1	1	Phenylpropanoid	https://doi.org/10.3390/molecules25143178		2020	Rosaceae spp.	Plant			8.28	0.14									μg/mL ± SD	Leishmania braziliensis					C10H10O3	178.18	13	6	0.1	3	3	1	49.46	46.53	2	2.26	1.47	1.59	1.73	1.81	-2.51	Soluble	-2.87	Soluble	-1.99	Soluble	High
470	CCOC(=O)/C=C/c1ccc(O)cc1	2	Phenylpropanoid	https://doi.org/10.3390/molecules25143178		2020	Rosaceae spp.	Plant			4.91	0.64									μg/mL ± SD	Leishmania braziliensis					C11H12O3	192.21	14	6	0.18	4	3	1	54.26	46.53	2.32	2.63	1.86	1.88	2024-01-02	2.16	-2.74	Soluble	-3.26	Soluble	-2.4	Soluble	High
471	CCCOC(=O)/C=C/c1ccc(O)cc1	3	Phenylpropanoid	https://doi.org/10.3390/molecules25143178		2020	Rosaceae spp.	Plant			6.30	1.14									μg/mL ± SD	Leishmania braziliensis					C12H14O3	206.24	15	6	0.25	5	3	1	59.07	46.53	2.43	3.19	2.25	2.16	2.48	2024-05-02	-3.09	Soluble	-3.84	Soluble	-2.8	Soluble	High
472	CC(C)OC(=O)/C=C/c1ccc(O)cc1	4	Phenylpropanoid	https://doi.org/10.3390/molecules25143178		2020	Rosaceae spp.	Plant			28.33	0.27									μg/mL ± SD	Leishmania braziliensis					C12H14O3	206.24	15	6	0.25	4	3	1	59.07	46.53	2024-12-02	2.59	2.25	2.16	2.31	2.29	-2.78	Soluble	-3.22	Soluble	-2.43	Soluble	High
473	CCCCCOC(=O)/C=C/c1ccc(O)cc1	7	Phenylpropanoid	https://doi.org/10.3390/molecules25143178		2020	Rosaceae spp.	Plant			32.03	2024-05-05									μg/mL ± SD	Leishmania braziliensis					C14H18O3	234.29	17	6	0.36	7	3	1	68.68	46.53	2.89	3.64	2024-03-03	2024-07-02	3.27	2024-01-03	-3.38	Soluble	-4.31	Moderately soluble	-3.62	Soluble	High
474	CC(C)CCOC(=O)/C=C/c1ccc(O)cc1	8	Phenylpropanoid	https://doi.org/10.3390/molecules25143178		2020	Rosaceae spp.	Plant			2024-02-06	0.22									μg/mL ± SD	Leishmania braziliensis					C14H18O3	234.29	17	6	0.36	6	3	1	68.68	46.53	2.87	3.53	2.89	2024-07-02	2024-09-03	2024-01-03	-3.38	Soluble	-4.19	Moderately soluble	-3.24	Soluble	High
475	CCCCCCOC(=O)/C=C/c1ccc(O)cc1	9	Phenylpropanoid	https://doi.org/10.3390/molecules25143178		2020	Rosaceae spp.	Plant			4.14	0.55									μg/mL ± SD	Leishmania braziliensis					C15H20O3	248.32	18	6	0.4	8	3	1	73.49	46.53	3.21	4.18	3.42	2.95	3.67	3.48	-3.73	Soluble	-4.87	Moderately soluble	-4.02	Moderately soluble	High
476	CCCCCCCCCCCCOC(=O)/C=C/c1ccc(O)cc1	10	Phenylpropanoid	https://doi.org/10.3390/molecules25143178		2020	Rosaceae spp.	Plant			16.34	0.49									μg/mL ± SD	Leishmania braziliensis					C21H32O3	332.48	24	6	0.57	14	3	1	102.33	46.53	2024-05-04	7.43	5.76	4.36	6.15	5.64	-5.84	Moderately soluble	-8.24	Poorly soluble	-6.41	Poorly soluble	High
477	Cc1ccc(COC(=O)/C=C/c2ccc(O)cc2)cc1	11	Phenylpropanoid	https://doi.org/10.3390/molecules25143178		2020	Rosaceae spp.	Plant			5.69	0.30									μg/mL ± SD	Leishmania braziliensis					C17H16O3	268.31	20	12	0.12	5	3	1	78.91	46.53	2.49	2024-07-03	2024-02-03	2024-02-03	3.87	3.29	-3.95	Soluble	-4.37	Moderately soluble	-4.91	Moderately soluble	High
478	CC(C)c1ccc(COC(=O)/C=C/c2ccc(O)cc2)cc1	12	Phenylpropanoid	https://doi.org/10.3390/molecules25143178		2020	Rosaceae spp.	Plant			11.21	0.20									μg/mL ± SD	Leishmania braziliensis					C19H20O3	296.36	22	12	0.21	6	3	1	88.52	46.53	2.94	4.47	2024-01-04	3.67	4.48	3.91	-4.5	Moderately soluble	-5.17	Moderately soluble	-5.34	Moderately soluble	High
479	COC1=C(C=CC(=C1)CC(CO)C(CC2=CC(=C(C=C2)O)OC)CO)O	156	Lignan	https://doi.org/10.3390/molecules25102281		2020	Justicia aequilabris	Plant			-		9.28								μM	Leishmania major	Leishmania braziliensis				C20H26O6	362.42	26	12	0.4	9	6	4	99.28	99.38	2.98	2.52	2024-12-02	1.56	3.34	2024-05-02	-3.42	Soluble	-4.25	Moderately soluble	-4.54	Moderately soluble	High
480	CC(=O)c1cc(C2OC[C@@H]3[C@@H](c4ccc(O[C@H]5O[C@@H](CO)[C@H](O)[C@@H](O)[C@@H]5O)c(C(C)=O)c4)OC[C@H]23)ccc1O	158	Lignan	https://doi.org/10.3390/molecules25102281		2020	Justicia aequilabris	Plant			-		36.35								μM	Leishmania major	Leishmania braziliensis				C28H32O11	544.55	39	12	0.5	7	11	5	134.43	172.21	2.79	0.46	0.4	-1.34	1.34	0.73	-3.27	Soluble	-3.64	Soluble	-2.82	Soluble	Low
481	CC(=O)c1cc([C@@H]2OC[C@@H]3[C@@H](c4ccc(O[C@H]5O[C@@H](CO)[C@H](O)[C@@H](O)[C@@H]5O)c(C(C)=O)c4)OC[C@H]23)ccc1O	159	Lignan	https://doi.org/10.3390/molecules25102281		2020	Justicia aequilabris	Plant			36.51		5.39								μM	Leishmania major	Leishmania braziliensis				C28H32O11	544.55	39	12	0.5	7	11	5	134.43	172.21	2.75	0.46	0.4	-1.34	1.34	0.72	-3.27	Soluble	-3.64	Soluble	-2.82	Soluble	Low
482	COc1cc(C2OC[C@@H]3C(c4ccc(O[C@H]5O[C@@H](CO)[C@H](O)[C@@H](O)[C@@H]5O[C@@H]5OC[C@](O)(CO)C5O)c(OC)c4)OC[C@H]23)ccc1O	160	Lignan	https://doi.org/10.3390/molecules25102281		2020	Justicia aequilabris	Plant			-		13.77								μM	Leishmania major	Leishmania braziliensis				C31H40O15	652.64	46	12	0.61	10	15	7	153.48	215.45	3.42	-0.75	-1.52	-2.65	-0.54	-0.41	-2.95	Soluble	-3.3	Soluble	-1.63	Soluble	Low
483	O[C@H]1C=C2CCN3Cc4cc5c(cc4[C@H]([C@@H]1O)[C@@H]23)OCO5	Lycorine	Alkaloid	https://doi.org/10.1186/s13071-020-04171-6		2020	Amaryllidaceae spp.	Plant			0.70										μM	Trypanosoma cruzi					C16H17NO4	287.31	21	6	0.5	0	5	2	78.4	62.16	2.68	-0.02	0.22	2024-08-01	0.86	0.96	-1.82	Very soluble	-0.84	Very soluble	-1.65	Soluble	High
484	CN1CCC2=C[C@H](O)[C@H]3OC(=O)c4cc5c(cc4[C@H]3[C@@H]21)OCO5	Hippeastrine	Alkaloid	https://doi.org/10.1186/s13071-020-04171-6		2020	Amaryllidaceae spp.	Plant			3.63										μM	Trypanosoma cruzi					C17H17NO5	315.32	23	6	0.47	0	6	1	83.56	68.23	2.44	0.72	0.66	2024-05-01	1.13	1.29	-2.44	Soluble	-1.73	Very soluble	-2.23	Soluble	High
485	O[C@H]1C=C[C@@]23CCN(Cc4cc5c(cc42)OCO5)[C@@H]3C1	Crinine	Alkaloid	https://doi.org/10.1186/s13071-020-04171-6		2020	Amaryllidaceae spp.	Plant			57.93										μM	Trypanosoma cruzi					C16H17NO3	271.31	20	6	0.5	0	4	1	77.13	41.93	2.57	1.71	2024-03-01	1.91	1.78	2024-08-01	-2.82	Soluble	-2.21	Soluble	-2.46	Soluble	High
486	CO[C@@H]1C=C[C@@]23c4cc5c(cc4C[N@@](CC2O)[C@H]3C1)OCO5	Haemanthamine	Alkaloid	https://doi.org/10.1186/s13071-020-04171-6		2020	Amaryllidaceae spp.	Plant			1.59										μM	Trypanosoma cruzi					C17H19NO4	301.34	22	6	0.53	1	5	1	83.02	51.16	2.95	1.27	0.65	1.32	1.38	1.51	-2.64	Soluble	-1.94	Very soluble	-2.35	Soluble	High
487	O=C1N[C@@H]2C(=C[C@H](O)[C@@H](O)[C@H]2O)c2cc3c(c(O)c21)OCO3	Narciclasine	Alkaloid	https://doi.org/10.1186/s13071-020-04171-6		2020	Amaryllidaceae spp.	Plant			0.49										μM	Trypanosoma cruzi					C14H13NO7	307.26	22	6	0.36	0	7	5	75.21	128.48	1.47	-1.16	-1.67	-0.97	-0.74	-0.61	-1.22	Very soluble	-1.05	Very soluble	-0.55	Soluble	Low
488	CO[C@H]1C=C2[C@H]3C[N@](Cc4cc5c(cc43)OCO5)[C@H]2C[C@@H]1O	Montanine	Alkaloid	https://doi.org/10.1186/s13071-020-04171-6		2020	Amaryllidaceae spp.	Plant			1.99										μM	Trypanosoma cruzi					C17H19NO4	301.34	22	6	0.53	1	5	1	83.13	51.16	2.85	0.58	0.87	1.32	1.38	2024-04-01	-2.21	Soluble	-1.23	Very soluble	-2.35	Soluble	High
489	CC(=O)O[C@@H]1CC=C2CCN3Cc4cc5c(cc4[C@H]1[C@@H]23)OCO5	1-O-acetylcaranine	Alkaloid	https://doi.org/10.1186/s13071-020-04171-6		2020	Amaryllidaceae spp.	Plant			35.49										μM	Trypanosoma cruzi					C18H19NO4	313.35	23	6	0.5	2	5	0	86.98	48	2.73	1.67	1.82	2.28	2.18	2.14	-2.9	Soluble	-2.29	Soluble	-3.1	Soluble	High
490	C=C(C(=O)C1CC(C)C(=O)O1)C1CC=C(C)C(=O)C1	HD871-1	Sesquiterpene	https://doi.org/10.1016/j.ijpddr.2019.05.003		2019	Fungal extract library (Hypha Discovery's)	Plant			4.73										μM	Leishmania mexicana					C15H18O4	262.3	19	0	0.53	3	4	0	70.73	60.44	1.95	1.88	1.99	1.44	2.81	2024-02-02	-2.45	Soluble	-2.77	Soluble	-2.41	Soluble	High
491	[B-](CCCC[C@@](C1CCN(CC1)CC2=CC(=C(C=C2)Cl)Cl)(C(=O)O)N)(O)(O)O	ABHDP	Alkaloid	https://doi.org/10.1007/s00044-023-03123-w		2023	Drimys brasiliensis	Plant			1.70	0.40									μM ± SD	Leishmania amazonensis					C18H28BCl2N2O5-	434.14	28	6	0.61	9	7	5	114.87	127.25	0	-0.12	1.54	-1.4	0.52	0.11	-2.02	Soluble	-2.1	Soluble	-3.42	Soluble	High
492	O=C(/C=C/c1ccc(O)c(O)c1)OC1C[C@](O)(C(=O)O)CC(O)C1O	2a	Phenylpropanoid	https://doi.org/10.1007/s00044-023-03123-w		2023	Drimys brasiliensis	Plant			8.30	0.20									μM ± SD	Leishmania amazonensis					C16H18O9	354.31	25	6	0.38	5	9	6	83.5	164.75	0.96	-0.42	-0.75	-1.05	-0.61	-0.38	-1.62	Very soluble	-2.58	Soluble	0.4	Soluble	Low
493	O=C(O)c1cc(O)ccc1O	3b	Benzoic acids and derivatives	https://doi.org/10.1007/s00044-023-03123-w		2023	Drimys brasiliensis	Plant			4.72	0.57									μM ± SD	Leishmania amazonensis					C7H6O4	154.12	11	6	0	1	4	3	37.45	77.76	0.49	1.74	0.8	0.4	0.26	0.74	-2.23	Soluble	-2.99	Soluble	-0.6	Soluble	High
494	CC[C@H]1O[C@@](O)([C@](C)(O)C(=O)N[C@@H]2C(=O)N3NCCC[C@@H]3C(=O)N(O)CC(=O)N(C)[C@@H](C)C(=O)NCC(=O)N(C)CC(=O)OC2C(C)C)CC[C@@H]1CC(C)C	1	Peptide	https://dx.doi.org/10.1021/acs.jnatprod.9b01011		2020	Streptomyces sp. ICBG1318 isolated from M. scutellaris nurse bees	Bacteria			2.19	0.25									μM ± SD	Leishmania infantum					C36H61N7O12	783.91	55	0	0.81	8	13	6	219	247.69	3.81	0.99	-3.41	-1.32	-1.75	-0.34	-4.8	Moderately soluble	-5.78	Moderately soluble	-2.73	Soluble	Low
495	CCC(C)C[C@H]1CC[C@](O)([C@](C)(O)C(=O)N[C@@H]2C(=O)N3NCCC[C@@H]3C(=O)N(O)CC(=O)N(C)[C@@H](C)C(=O)NCC(=O)N(C)CC(=O)OC2C(C)C)O[C@@H]1CC	2	Peptide	https://dx.doi.org/10.1021/acs.jnatprod.9b01011		2020	Streptomyces sp. ICBG1318 isolated from M. scutellaris nurse bees	Bacteria			2024-03-01	0.08									μM ± SD	Leishmania infantum					C37H63N7O12	797.94	56	0	0.81	9	13	6	223.81	247.69	4.31	1.53	-3.02	-1.14	-1.33	0.07	-5.16	Moderately soluble	-6.34	Poorly soluble	-3.11	Soluble	Low
496	COc1cc(C=O)ccc1O	2	Other	https://doi.org/10.1038/s41598-020-62352-w		2020	Phellinus spp.	Fungi			5.50	0.60									μM ± SD	Trypanosoma cruzi					C8H8O3	152.15	11	6	0.12	2	3	1	40.34	46.53	1.57	1.21	1.21	0.51	1.49	2024-02-01	-1.82	Very soluble	-1.78	Very soluble	-1.88	Soluble	High
497	COc1cc(C=O)ccc1OC(C)=O	2b	Other	https://doi.org/10.1038/s41598-020-62352-w		2020	Phellinus spp.	Fungi			5.60	0.30									μM ± SD	Trypanosoma cruzi					C10H10O4	194.18	14	6	0.2	4	4	0	49.82	52.6	1.93	1	1.43	1	2024-09-01	1.45	-1.73	Very soluble	-1.69	Very soluble	-2.55	Soluble	High
498	C=CCc1cc(/C=C/C)cc(OC)c1O	4d	Other	https://doi.org/10.1038/s41598-020-62352-w		2020	Phellinus spp.	Fungi			10.40	0.90									μM ± SD	Trypanosoma cruzi					C13H16O2	204.26	15	6	0.23	4	2	1	63.96	29.46	2024-07-03	3.62	2024-05-03	2.77	3.56	3.21	-3.42	Soluble	-3.93	Soluble	-3.28	Soluble	High
499	COc1ccc2c(c1)OC1c3ccc4c(c3OCC21)C=CC(C)(C)O4	1	benzenoid	https://doi.org/10.1371/journal.pone.0241855		2020	Connarus suberosus	Plant			-	-	61.90	25.60							μM ± SD	Leishmania amazonensis	Leishmania infantum				C21H20O4	336.38	25	12	0.33	1	4	0	95.26	36.92	3.71	3.89	2024-06-04	2.95	4.14	3.75	-4.67	Moderately soluble	-4.36	Moderately soluble	-5.72	Moderately soluble	High
500	C=C[C@@H](c1cc(CC=C(C)C)ccc1O)c1cc(CC=C(C)C)c(OC)cc1O	3	benzenoid	https://doi.org/10.1371/journal.pone.0241855		2020	Connarus suberosus	Plant			11.40	1.20	13.30	2.40							μM ± SD	Leishmania amazonensis	Leishmania infantum				C26H32O3	392.53	29	12	0.31	8	3	2	123.01	49.69	4.58	7.56	6.44	4.83	2024-07-07	2024-01-06	-6.81	Poorly soluble	-8.44	Poorly soluble	-6.85	Poorly soluble	High
501	CCCCCCCCCCCCCC1=C(O)C(=O)C=C(O)C1=O	4	Benzoic acids and derivatives	https://doi.org/10.1371/journal.pone.0241855		2020	Connarus suberosus	Plant			-	-	24.50	1.00							μM ± SD	Leishmania amazonensis	Leishmania infantum				C19H30O4	322.44	23	0	0.68	12	4	2	93.93	74.6	3.88	2024-05-06	2024-09-05	1.68	4.98	4.43	-5.14	Moderately soluble	-7.86	Poorly soluble	-5.12	Moderately soluble	High
502	CCCCCCCCCCCC1=C(O)C(=O)C=C(O)C1=O	5	Benzoic acids and derivatives	https://doi.org/10.1371/journal.pone.0241855		2020	Connarus suberosus	Plant			38.90	2.70	33.20	2.00							μM ± SD	Leishmania amazonensis	Leishmania infantum				C17H26O4	294.39	21	0	0.65	10	4	2	84.31	74.6	3.28	5.42	4.31	1.21	4.15	3.68	-4.42	Moderately soluble	-6.74	Poorly soluble	-4.32	Moderately soluble	High
503	CC(C)=CCCC1=CC[C@]2(CC1)C(=O)O[C@H]1C[C@@]3(C)O[C@]12CC1=C(C)C(=O)CC13	1	Terpenoid	https://doi.org/10.1016/j.phytol.2019.06.005		2019	Hedyosmum brasiliense	Plant			21.60	1.00									μmol/L ± SD	Trypanosoma cruzi					C25H32O4	396.52	29	0	0.68	3	4	0	112.68	52.6	2024-09-03	3.21	4.98	3.71	5.45	4.25	-4.12	Moderately soluble	-3.99	Soluble	-5.45	Moderately soluble	High
504	C=C1[C@H]2C[C@H]2[C@@]2(C)[C@H]1CC1=C(CO)C(=O)O[C@]13O[C@H]23	2	Sesquiterpene	https://doi.org/10.1016/j.phytol.2019.06.005		2019	Hedyosmum brasiliense	Plant			60.20	8.30									μmol/L ± SD	Trypanosoma cruzi					C15H16O4	260.29	19	0	0.67	1	4	1	66.01	59.06	2.22	0.7	1.16	2024-02-02	2.47	1.71	-1.83	Very soluble	-1.52	Very soluble	-2.19	Soluble	High
505	COc1ccc(/C=C/[C@@H]2c3c(OC)cc(O)cc3O[C@@H]3c4c(OC)cc(O)cc4O[C@H](c4ccccc4)C23)cc1	2	flavonoid	https://doi.org/10.1021/acs.jnatprod.0c00433		2020	Arrabidaea brachypoda	Plant			2.20	0.10									μM ± SD	Leishmania amazonensis					C33H30O7	538.59	40	24	0.21	6	7	2	151.89	86.61	4.15	6.29	2024-05-06	3.28	5.51	2024-06-05	-7.19	Poorly soluble	-7.9	Poorly soluble	-8.71	Poorly soluble	High
506	COc1cc(O)cc2c1C1Oc3cc(O)cc(OC)c3[C@@H](/C=C/c3ccccc3)C1[C@@H](c1ccccc1)O2	3	flavonoid	https://doi.org/10.1021/acs.jnatprod.0c00433		2020	Arrabidaea brachypoda	Plant			6.30	1.30									μM ± SD	Leishmania amazonensis					C32H28O6	508.56	38	24	0.19	5	6	2	145.39	77.38	3.94	6.32	2024-04-06	3.63	5.44	2024-07-05	-7.11	Poorly soluble	-7.73	Poorly soluble	-8.62	Poorly soluble	High
507	COc1cc(O)c(Br)c2c1C1Oc3c(Br)c(O)cc(OC)c3[C@@H](/C=C/c3ccc(O)cc3)C1[C@@H](c1ccccc1)O2	4	flavonoid	https://doi.org/10.1021/acs.jnatprod.0c00433		2020	Arrabidaea brachypoda	Plant			2.50	0.80									μM ± SD	Leishmania amazonensis					C32H26Br2O7	682.35	41	24	0.19	5	7	3	162.82	97.61	4.51	7.34	7.27	4.18	6.32	5.92	-8.8	Poorly soluble	-9.22	Poorly soluble	-9.52	Poorly soluble	Low
508	COc1cc(O)c(Br)c2c1C1Oc3c(Br)c(O)c(Br)c(OC)c3[C@@H](/C=C/c3ccc(O)cc3)C1[C@@H](c1ccccc1)O2	5	flavonoid	https://doi.org/10.1021/acs.jnatprod.0c00433		2020	Arrabidaea brachypoda	Plant			6.50	1.20									μM ± SD	Leishmania amazonensis					C32H25Br3O7	761.25	42	24	0.19	5	7	3	170.52	97.61	4.43	2024-03-08	2024-03-08	4.72	7	6.44	-9.71	Poorly soluble	-9.93	Poorly soluble	-10.25	Insoluble	Low
509	COc1ccc(/C=C/[C@@H]2c3c(OC)cc(O)c(Br)c3OC3c4c(OC)cc(O)cc4O[C@H](c4ccccc4)C32)cc1	6	flavonoid	https://doi.org/10.1021/acs.jnatprod.0c00433		2020	Arrabidaea brachypoda	Plant			3.30	0.80									μM ± SD	Leishmania amazonensis					C33H29BrO7	617.48	41	24	0.21	6	7	2	159.59	86.61	4.87	6.98	6.81	3.82	2024-02-06	5.74	-8.1	Poorly soluble	-8.61	Poorly soluble	-9.46	Poorly soluble	Low
510	COc1ccc(/C=C/[C@@H]2c3c(OC)cc(O)c(Br)c3OC3c4c(OC)cc(O)c(Br)c4O[C@H](c4ccccc4)C32)cc1	7	flavonoid	https://doi.org/10.1021/acs.jnatprod.0c00433		2020	Arrabidaea brachypoda	Plant			3.60	1.00									μM ± SD	Leishmania amazonensis					C33H28Br2O7	696.38	42	24	0.21	6	7	2	167.29	86.61	5.31	7.67	7.57	4.36	6.88	6.36	-9.02	Poorly soluble	-9.33	Poorly soluble	-10.2	Insoluble	Low
511	COc1cc(O)c(Br)c2c1C1Oc3c(Br)c(O)cc(OC)c3[C@@H](/C=C/c3ccccc3)C1[C@@H](c1ccccc1)O2	8	flavonoid	https://doi.org/10.1021/acs.jnatprod.0c00433		2020	Arrabidaea brachypoda	Plant			1.70	0.20									μM ± SD	Leishmania amazonensis					C32H26Br2O6	666.35	40	24	0.19	5	6	2	160.79	77.38	4.79	2024-07-07	7.56	4.71	2024-08-06	6.31	-8.94	Poorly soluble	-9.17	Poorly soluble	-10.11	Insoluble	Low
512	COc1ccc(/C=C/[C@@H]2c3c(OC)c(Br)c(O)c(Br)c3OC3c4c(OC)cc(O)c(Br)c4O[C@H](c4ccccc4)C32)cc1	9	flavonoid	https://doi.org/10.1021/acs.jnatprod.0c00433		2020	Arrabidaea brachypoda	Plant			4.50	1.00									μM ± SD	Leishmania amazonensis					C33H27Br3O7	775.28	43	24	0.21	6	7	2	174.99	86.61	5.39	8.36	8.33	4.89	7.56	6.91	-9.93	Poorly soluble	-10.05	Insoluble	-10.93	Insoluble	Low
513	COc1cc(O)c(Br)c2c1C1Oc3c(Br)c(O)c(Br)c(OC)c3[C@@H](/C=C/c3ccccc3)C1[C@@H](c1ccccc1)O2	10	flavonoid	https://doi.org/10.1021/acs.jnatprod.0c00433		2020	Arrabidaea brachypoda	Plant			1.00	0.30									μM ± SD	Leishmania amazonensis					C32H25Br3O6	745.25	41	24	0.19	5	6	2	168.49	77.38	4.88	8.39	8.33	5.25	7.48	6.87	-9.85	Poorly soluble	-9.88	Poorly soluble	-10.85	Insoluble	Low
514	COc1cc(O)c(I)c2c1C1Oc3c(I)c(O)cc(OC)c3[C@@H](/C=C/c3ccc(O)cc3)C1[C@@H](c1ccccc1)O2	11	flavonoid	https://doi.org/10.1021/acs.jnatprod.0c00433		2020	Arrabidaea brachypoda	Plant			7.80	0.00									μM ± SD	Leishmania amazonensis					C32H26I2O7	776.35	41	24	0.19	5	7	3	172.85	97.61	4.44	7.26	6.95	4.36	2024-09-06	5.98	-9.33	Poorly soluble	-9.13	Poorly soluble	-9.57	Poorly soluble	Low
515	COc1ccc(/C=C/[C@@H]2c3c(OC)cc(O)cc3OC3c4c(OC)cc(O)c(I)c4O[C@H](c4ccccc4)C32)cc1	14	flavonoid	https://doi.org/10.1021/acs.jnatprod.0c00433		2020	Arrabidaea brachypoda	Plant			5.40	0.40									μM ± SD	Leishmania amazonensis					C33H29IO7	664.48	41	24	0.21	6	7	2	164.6	86.61	2024-08-04	6.94	6.65	3.91	6.48	5.76	-8.37	Poorly soluble	-8.57	Poorly soluble	-9.49	Poorly soluble	Low
516	COc1ccc(/C=C/[C@@H]2c3c(OC)cc(O)c(I)c3OC3c4c(OC)cc(O)c(I)c4O[C@H](c4ccccc4)C32)cc1	15	flavonoid	https://doi.org/10.1021/acs.jnatprod.0c00433		2020	Arrabidaea brachypoda	Plant			4.70	0.70									μM ± SD	Leishmania amazonensis					C33H28I2O7	790.38	42	24	0.21	6	7	2	177.32	86.61	5.28	7.59	7.26	4.54	7.46	6.42	-9.55	Poorly soluble	-9.25	Poorly soluble	-10.25	Insoluble	Low
517	COc1cc(O)c(I)c2c1C1Oc3cc(O)cc(OC)c3[C@@H](/C=C/c3ccccc3)C1[C@@H](c1ccccc1)O2	16	flavonoid	https://doi.org/10.1021/acs.jnatprod.0c00433		2020	Arrabidaea brachypoda	Plant			3.90	0.40									μM ± SD	Leishmania amazonensis					C32H27IO6	634.46	39	24	0.19	5	6	2	158.11	77.38	4.42	6.97	6.64	4.26	2024-04-06	5.74	-8.29	Poorly soluble	-8.41	Poorly soluble	-9.4	Poorly soluble	Low
518	COC1=CC(O)=CC2O[C@H](c3ccccc3)C3C(Oc4c(Cl)c(O)cc(OC)c4[C@H]3/C=C/c3ccccc3)C12	18	flavonoid	https://doi.org/10.1021/acs.jnatprod.0c00433		2020	Arrabidaea brachypoda	Plant			1.20	0.40									μM ± SD	Leishmania amazonensis					C32H29ClO6	545.02	39	18	0.25	5	6	2	150.05	77.38	2024-03-04	2024-11-06	6.54	3.35	4.91	2024-04-05	-7.08	Poorly soluble	-7.52	Poorly soluble	-7.38	Poorly soluble	Low
519	COc1ccc(/C=C/[C@@H]2c3c(OC)cc(O)c(Cl)c3OC3c4c(OC)cc(O)c(Cl)c4O[C@H](c4ccccc4)C32)cc1	19	flavonoid	https://doi.org/10.1021/acs.jnatprod.0c00433		2020	Arrabidaea brachypoda	Plant			3.40	0.90									μM ± SD	Leishmania amazonensis					C33H28Cl2O7	607.48	42	24	0.21	6	7	2	161.91	86.61	5.17	7.54	7.35	4.18	2024-08-06	6.21	-8.38	Poorly soluble	-9.19	Poorly soluble	-9.85	Poorly soluble	Low
520	CCCCCCCCOc1ccc(C[C@H]2NC[C@H](O)[C@H]2OC(C)=O)cc1	22b	Other	https://doi.org/10.3390/biomedicines11092541		2023	Streptomyces spp.	Bacteria			2024-11-01	0.03									μM ± SD	Leishmania infantum					C21H33NO4	363.49	26	6	0.67	12	5	2	107.44	67.79	3.87	4.32	2.85	2.38	4.17	3.52	-4.19	Moderately soluble	-5.46	Moderately soluble	-5.68	Moderately soluble	High
521	CC(=O)O[C@@H]1[C@@H](O)CN[C@@H]1Cc1ccc(OCC(=O)O)cc1	22d	Other	https://doi.org/10.3390/biomedicines11092541		2023	Streptomyces spp.	Bacteria			14.90	2.18									μM ± SD	Leishmania infantum					C15H19NO6	309.31	22	6	0.47	7	7	3	80.37	105.09	1.74	-1.78	-0.42	0.08	0.74	0.07	-0.38	Very soluble	0.09	Highly soluble	-2.28	Soluble	High
522	COC(=O)/C=C/c1cc(OC)c(OC)c(OC)c1	5	Phenylpropanoid	https://doi.org/10.1155/2019/4785756		2019	Piper spp.	Plant			641.00	52.00									μM ± SD	Leishmania amazonensis					C13H16O5	252.26	18	6	0.31	6	5	0	66.91	53.99	2024-01-03	2024-07-02	1.79	1.29	2024-04-02	2024-11-02	-2.56	Soluble	-2.83	Soluble	-2.95	Soluble	High
523	CCOC(=O)/C=C/c1cc(OC)c(OC)c(OC)c1	6	Phenylpropanoid	https://doi.org/10.1155/2019/4785756		2019	Piper spp.	Plant			257.00	41.00									μM ± SD	Leishmania amazonensis					C14H18O5	266.29	19	6	0.36	7	5	0	71.72	53.99	3.29	2.44	2.18	1.55	2024-08-02	2.45	-2.8	Soluble	-3.22	Soluble	-3.35	Soluble	High
524	CCCOC(=O)/C=C/c1cc(OC)c(OC)c(OC)c1	7	Phenylpropanoid	https://doi.org/10.1155/2019/4785756		2019	Piper spp.	Plant			90.00	32.00									μM ± SD	Leishmania amazonensis					C15H20O5	280.32	20	6	0.4	8	5	0	76.52	53.99	3.45	2.96	2.57	1.81	3.21	2024-08-02	-3.14	Soluble	-3.76	Soluble	-3.75	Soluble	High
525	COc1cc(/C=C/C(=O)OC(C)C)cc(OC)c1OC	8	Phenylpropanoid	https://doi.org/10.1155/2019/4785756		2019	Piper spp.	Plant			194.00	40.00									μM ± SD	Leishmania amazonensis					C15H20O5	280.32	20	6	0.4	7	5	0	76.52	53.99	3.52	2.87	2.57	1.81	2024-04-03	2.76	-3.15	Soluble	-3.66	Soluble	-3.38	Soluble	High
526	CCCCOC(=O)/C=C/c1cc(OC)c(OC)c(OC)c1	9	Phenylpropanoid	https://doi.org/10.1155/2019/4785756		2019	Piper spp.	Plant			149.00	25.00									μM ± SD	Leishmania amazonensis					C16H22O5	294.34	21	6	0.44	9	5	0	81.33	53.99	3.77	3.32	2.96	2024-06-02	3.61	3.14	-3.37	Soluble	-4.13	Moderately soluble	-4.15	Moderately soluble	High
527	CCCCCOC(=O)/C=C/c1cc(OC)c(OC)c(OC)c1	10	Phenylpropanoid	https://doi.org/10.1155/2019/4785756		2019	Piper spp.	Plant			133.00	14.00									μM ± SD	Leishmania amazonensis					C17H24O5	308.37	22	6	0.47	10	5	0	86.14	53.99	3.92	3.86	3.35	2024-03-02	2024-02-04	3.49	-3.73	Soluble	-4.69	Moderately soluble	-4.55	Moderately soluble	High
528	CCCCCCCCCCOC(=O)/C=C/c1cc(OC)c(OC)c(OC)c1	11	Phenylpropanoid	https://doi.org/10.1155/2019/4785756		2019	Piper spp.	Plant			76.00	9.00									μM ± SD	Leishmania amazonensis					C22H34O5	378.5	27	6	0.59	15	5	0	110.17	53.99	4.87	6.57	2024-03-05	3.44	2024-12-06	5.26	-5.5	Moderately soluble	-7.5	Poorly soluble	-6.53	Poorly soluble	High
529	COCCOC(=O)/C=C/c1cc(OC)c(OC)c(OC)c1	12	Phenylpropanoid	https://doi.org/10.1155/2019/4785756		2019	Piper spp.	Plant			76.00	22.00									μM ± SD	Leishmania amazonensis					C15H20O6	296.32	21	6	0.4	9	6	0	77.61	63.22	3.45	1.92	1.81	0.99	2.77	2.19	-2.5	Soluble	-2.87	Soluble	-3.49	Soluble	High
530	COc1ccc(COC(=O)/C=C/c2cc(OC)c(OC)c(OC)c2)cc1	13	Phenylpropanoid	https://doi.org/10.1155/2019/4785756		2019	Piper spp.	Plant			101.00	31.00									μM ± SD	Leishmania amazonensis					C20H22O6	358.39	26	12	0.25	9	6	0	97.89	63.22	2024-04-04	3.58	3.22	2.21	2024-11-04	3.43	-4.06	Moderately soluble	-4.59	Moderately soluble	-5.56	Moderately soluble	High
531	COc1cc(/C=C/C(=O)OCCc2ccccc2)cc(OC)c1OC	14	Phenylpropanoid	https://doi.org/10.1155/2019/4785756		2019	Piper spp.	Plant			975.00	241.00									μM ± SD	Leishmania amazonensis					C20H22O5	342.39	25	12	0.25	9	5	0	96.2	53.99	3.87	2024-03-04	2024-04-03	2.76	4.42	2024-07-03	-4.26	Moderately soluble	-4.87	Moderately soluble	-5.85	Moderately soluble	High
532	COc1cc(/C=C/C(=O)OCCc2ccc(C)cc2)cc(OC)c1OC	15	Phenylpropanoid	https://doi.org/10.1155/2019/4785756		2019	Piper spp.	Plant			125.00	35.00									μM ± SD	Leishmania amazonensis					C21H24O5	356.41	26	12	0.29	9	5	0	101.17	53.99	4.18	4.39	3.71	2.98	4.96	2024-04-04	-4.56	Moderately soluble	-5.24	Moderately soluble	-6.23	Poorly soluble	High
533	COc1cc(/C=C/C(=O)OCCc2cc(C(C)C)ccc2C)cc(OC)c1OC	16	Phenylpropanoid	https://doi.org/10.1155/2019/4785756		2019	Piper spp.	Plant			513.00	65.00									μM ± SD	Leishmania amazonensis					C24H30O5	398.49	29	12	0.38	10	5	0	115.75	53.99	4.72	5.56	4.83	3.63	6.15	4.98	-5.46	Moderately soluble	-6.45	Poorly soluble	-7.02	Poorly soluble	High
534	COc1cc(/C=C/C(=O)OC(c2ccccc2)c2ccccc2)cc(OC)c1OC	17	Phenylpropanoid	https://doi.org/10.1155/2019/4785756		2019	Piper spp.	Plant			83.00	16.00									μM ± SD	Leishmania amazonensis					C25H24O5	404.46	30	18	0.16	9	5	0	115.88	53.99	4.13	2024-03-05	4.63	3.61	5.38	4.61	-5.54	Moderately soluble	-6.18	Poorly soluble	-7.56	Poorly soluble	High
535	COc1cc(/C=C/C(=O)OCc2ccco2)cc(OC)c1OC	18	Phenylpropanoid	https://doi.org/10.1155/2019/4785756		2019	Piper spp.	Plant			29.00	7.00									μM ± SD	Leishmania amazonensis					C17H18O6	318.32	23	11	0.24	8	6	0	83.66	67.13	3.58	2.71	2024-08-02	0.89	3.39	2.67	-3.35	Soluble	-3.77	Soluble	-4.67	Moderately soluble	High
536	COc1cc(/C=C/C(=O)O[C@@H]2CC3CCC2(C)CC3(C)C)cc(OC)c1OC	20	Phenylpropanoid	https://doi.org/10.1155/2019/4785756		2019	Piper spp.	Plant			7.00	8.00									μM ± SD	Leishmania amazonensis					C23H32O5	388.5	28	6	0.61	7	5	0	110.23	53.99	4.48	5.44	4.76	3.26	4.97	4.58	-5.37	Moderately soluble	-6.33	Poorly soluble	-5.39	Moderately soluble	High
537	COc1cc(/C=C/C(=O)OCc2ccc3c(c2)OCO3)cc(OC)c1OC	21	Phenylpropanoid	https://doi.org/10.1155/2019/4785756		2019	Piper spp.	Plant			42.00	11.00									μM ± SD	Leishmania amazonensis					C20H20O7	372.37	27	12	0.25	8	7	0	97.46	72.45	2024-01-04	3.42	2.94	1.69	3.93	2024-02-03	-4.1	Moderately soluble	-4.62	Moderately soluble	-5.18	Moderately soluble	High
538	CCCCNC(=O)/C=C/c1cc(OC)c(OC)c(OC)c1	22	Phenylpropanoid	https://doi.org/10.1155/2019/4785756		2019	Piper spp.	Plant			577.00	80.00									μM ± SD	Leishmania amazonensis					C16H23NO4	293.36	21	6	0.44	9	4	1	83.05	56.79	3.38	2.79	2.53	1.65	3.29	2.73	-3.03	Soluble	-3.64	Soluble	-4.46	Moderately soluble	High
539	CCN(CC)C(=O)/C=C/c1cc(OC)c(OC)c(OC)c1	23	Phenylpropanoid	https://doi.org/10.1155/2019/4785756		2019	Piper spp.	Plant			91.00	15.00									μM ± SD	Leishmania amazonensis					C16H23NO4	293.36	21	6	0.44	8	4	0	83.14	48	3.42	2.45	2.49	1.65	2.85	2.57	-2.89	Soluble	-3.1	Soluble	-3.73	Soluble	High
540	CCCCCCCCNC(=O)/C=C/c1cc(OC)c(OC)c(OC)c1	24	Phenylpropanoid	https://doi.org/10.1155/2019/4785756		2019	Piper spp.	Plant			564.00	61.00									μM ± SD	Leishmania amazonensis					C20H31NO4	349.46	25	6	0.55	13	4	1	102.27	56.79	4.23	4.96	2024-09-04	2.59	4.95	4.17	-4.45	Moderately soluble	-5.89	Moderately soluble	-6.05	Poorly soluble	High
541	COc1cc(/C=C/C(=O)NC2CCCCC2)cc(OC)c1OC	25	Phenylpropanoid	https://doi.org/10.1155/2019/4785756		2019	Piper spp.	Plant			117.00	27.00									μM ± SD	Leishmania amazonensis					C18H25NO4	319.4	23	6	0.5	7	4	1	90.55	56.79	3.48	3.35	2024-07-03	1.74	2024-04-03	2024-01-03	-3.66	Soluble	-4.22	Moderately soluble	-4.29	Moderately soluble	High
542	COc1cc(/C=C/C(=O)NCc2ccccc2)cc(OC)c1OC	26	Phenylpropanoid	https://doi.org/10.1155/2019/4785756		2019	Piper spp.	Plant			734.00	252.00									μM ± SD	Leishmania amazonensis					C19H21NO4	327.37	24	12	0.21	8	4	1	93.11	56.79	3.24	2.67	2.78	2024-12-02	2024-07-03	2024-09-02	-3.39	Soluble	-3.51	Soluble	-5.77	Moderately soluble	High
543	COc1cc(/C=C/C(=O)N2CCCC2)cc(OC)c1OC	27	Phenylpropanoid	https://doi.org/10.1155/2019/4785756		2019	Piper spp.	Plant			353.00	80.00									μM ± SD	Leishmania amazonensis					C16H21NO4	291.34	21	6	0.44	6	4	0	84.94	48	2024-03-03	2.21	1.86	1.26	2.81	2.29	-2.85	Soluble	-2.85	Soluble	-3.26	Soluble	High
544	COc1cc(/C=C/C(=O)NCc2ccc(C)cc2)cc(OC)c1OC	28	Phenylpropanoid	https://doi.org/10.1155/2019/4785756		2019	Piper spp.	Plant			109.00	10.00									μM ± SD	Leishmania amazonensis					C20H23NO4	341.4	25	12	0.25	8	4	1	98.08	56.79	3.49	2024-04-03	2024-09-03	2.35	4.23	3.24	-3.7	Soluble	-3.9	Soluble	-6.15	Poorly soluble	High
545	COc1ccc(CNC(=O)/C=C/c2cc(OC)c(OC)c(OC)c2)cc1	29	Phenylpropanoid	https://doi.org/10.1155/2019/4785756		2019	Piper spp.	Plant			662.00	188.00									μM ± SD	Leishmania amazonensis					C20H23NO5	357.4	26	12	0.25	9	5	1	99.6	66.02	2024-07-03	2.64	2.79	1.81	3.79	2.94	-3.47	Soluble	-3.68	Soluble	-5.88	Moderately soluble	High
546	COc1cc(/C=C/C(=O)NCc2ccc(F)cc2)cc(OC)c1OC	30	Phenylpropanoid	https://doi.org/10.1155/2019/4785756		2019	Piper spp.	Plant			1137.00	252.00									μM ± SD	Leishmania amazonensis					C19H20FNO4	345.36	25	12	0.21	8	5	1	93.07	56.79	3.38	2.77	3.34	2.51	4.13	3.23	-3.55	Soluble	-3.62	Soluble	-6.04	Poorly soluble	High
547	COc1cc(/C=C/C(=O)NCc2ccc(Br)cc2)cc(OC)c1OC	32	Phenylpropanoid	https://doi.org/10.1155/2019/4785756		2019	Piper spp.	Plant			486.00	43.00									μM ± SD	Leishmania amazonensis					C19H20BrNO4	406.27	25	12	0.21	8	4	1	100.81	56.79	3.73	3.36	3.54	2.73	4.39	3.55	-4.3	Moderately soluble	-4.23	Moderately soluble	-6.56	Poorly soluble	High
548	COCCOC(=O)c1cc(OC)c(OC)c(OC)c1	35	Benzoic acids and derivatives	https://doi.org/10.1155/2019/4785756		2019	Piper spp.	Plant			656.00	50.00									μM ± SD	Leishmania amazonensis					C13H18O6	270.28	19	6	0.46	8	6	0	67.9	63.22	3.19	1.54	1.52	0.83	2.15	1.85	-2.19	Soluble	-2.48	Soluble	-3.41	Soluble	High
549	COc1cc(C(=O)OCc2ccccc2)cc(OC)c1OC	36	Benzoic acids and derivatives	https://doi.org/10.1155/2019/4785756		2019	Piper spp.	Plant			20.00	0.00									μM ± SD	Leishmania amazonensis					C17H18O5	302.32	22	12	0.24	7	5	0	81.68	53.99	3.35	3.18	2.92	2.41	3.41	2024-05-03	-3.66	Soluble	-3.98	Soluble	-5.38	Moderately soluble	High
550	COc1cc(C2Oc3c(OC)cc(/C=C/COC(=O)CC(C)C)cc3C2COC(=O)CC(C)C)ccc1O	1	Lignan	https://doi.org/10.1021/acs.jnatprod.8b00670		2019	Brachanthemum gobicum	Plant			2024-04-13										μM	Trypanosoma congolense					C30H38O8	526.62	38	12	0.47	14	8	1	145.62	100.52	5.46	5.59	5.39	2024-04-03	6.33	5.16	-5.94	Moderately soluble	-7.46	Poorly soluble	-6.95	Poorly soluble	High
551	C=C(C=O)[C@H](COC(=O)CC(C)C)C(c1ccc(O)c(OC)c1)c1ccc(O)c(OC)c1	2	Lignan	https://doi.org/10.1021/acs.jnatprod.8b00670		2019	Brachanthemum gobicum	Plant			2024-08-02										μM	Trypanosoma congolense					C25H30O7	442.5	32	12	0.36	12	7	2	122.01	102.29	3.52	4.17	4.21	2.41	2024-08-05	3.88	-4.7	Moderately soluble	-6.03	Poorly soluble	-5.72	Moderately soluble	High
552	COc1cc([C@@H](O)[C@@H](COC(=O)CC(C)C)Oc2ccc(/C=C/COC(=O)CC(C)C)cc2OC)ccc1O	3	Lignan	https://doi.org/10.1021/acs.jnatprod.8b00670		2019	Brachanthemum gobicum	Plant			2024-04-17										μM	Trypanosoma congolense					C30H40O9	544.63	39	12	0.47	17	9	2	148.74	120.75	5.32	5.14	4.65	2.65	5.97	4.74	-5.56	Moderately soluble	-7.42	Poorly soluble	-6.36	Poorly soluble	Low
553	COc1cc(C(=O)[C@@H](COC(=O)CC(C)C)Oc2ccc(/C=C/COC(=O)CC(C)C)cc2OC)ccc1O	4	Lignan	https://doi.org/10.1021/acs.jnatprod.8b00670		2019	Brachanthemum gobicum	Plant			2024-06-09										μM	Trypanosoma congolense					C30H38O9	542.62	39	12	0.43	17	9	1	148	117.59	2024-05-05	5.68	2024-12-05	2.58	6.29	2024-03-05	-5.89	Moderately soluble	-7.91	Poorly soluble	-6.84	Poorly soluble	Low
554	C=C/C=C/c1cc(OC)c2c(c1)[C@@H](COC(=O)CC(C)C)C(c1ccc(O)c(OC)c1)O2	8	Lignan	https://doi.org/10.1021/acs.jnatprod.8b00670		2019	Brachanthemum gobicum	Plant			2024-04-02										μM	Trypanosoma congolense					C26H30O6	438.51	32	12	0.35	10	6	1	124.64	74.22	4.48	5.41	4.98	2024-02-03	5.71	4.72	-5.58	Moderately soluble	-6.72	Poorly soluble	-6.17	Poorly soluble	High
555	COc1cc(C2Oc3c(OC)cc(C=O)cc3[C@H]2COC(=O)CC(C)C)ccc1O	9	Lignan	https://doi.org/10.1021/acs.jnatprod.8b00670		2019	Brachanthemum gobicum	Plant			2024-09-19										μM	Trypanosoma congolense					C23H26O7	414.45	30	12	0.39	9	7	1	110.79	91.29	3.43	3.45	2024-07-03	1.68	4.37	3.33	-4.29	Moderately soluble	-5.05	Moderately soluble	-5.61	Moderately soluble	High
556	COc1cc(C2Oc3c(OC)cc(/C=C/COC(C)=O)cc3[C@H]2COC(C)=O)ccc1O	12	Lignan	https://doi.org/10.1021/acs.jnatprod.8b00670		2019	Brachanthemum gobicum	Plant			2024-02-16										μM	Trypanosoma congolense					C24H26O8	442.46	32	12	0.33	10	8	1	116.78	100.52	4.19	2024-06-03	3.33	1.84	4.17	3.32	-4.13	Moderately soluble	-4.84	Moderately soluble	-5.36	Moderately soluble	High
557	COc1cc([C@@H]2Oc3c(OC)cc(/C=C/C=O)cc3[C@H]2COC(C)=O)ccc1O	13	Lignan	https://doi.org/10.1021/acs.jnatprod.8b00670		2019	Brachanthemum gobicum	Plant			2024-06-07										μM	Trypanosoma congolense					C22H22O7	398.41	29	12	0.27	8	7	1	106.08	91.29	3.19	2.61	2.97	1.39	3.96	2.82	-3.73	Soluble	-4.18	Moderately soluble	-4.87	Moderately soluble	High
558	COc1cc(C2Oc3c(OC)cc(C(=O)O)cc3[C@H]2CO)ccc1O	14	Lignan	https://doi.org/10.1021/acs.jnatprod.8b00670		2019	Brachanthemum gobicum	Plant			2024-05-09										μM	Trypanosoma congolense					C18H18O7	346.33	25	12	0.28	5	7	3	88.21	105.45	2.27	1.68	1.99	0.91	2024-09-02	1.79	-3.07	Soluble	-3.51	Soluble	-3.59	Soluble	High
559	COC1=C(OC)C(=O)C([C@H]2COc3cc(OC)c(OC)cc3C2)=CC1=O	1	flavonoid	https://doi.org/10.1007/s00580-019-03073-z		2020	Abrus precatorius	Plant			6.35	5.00									μg/mL ± SD	Leishmania major	Leishmania tropica				C19H20O7	360.36	26	6	0.37	5	7	0	91.54	80.29	2024-11-03	2024-01-02	1.84	-0.21	2024-01-03	1.97	-3.24	Soluble	-3.42	Soluble	-4.37	Moderately soluble	High
560	COC1=C(OC)C(=O)C([C@H]2COc3c(cc(OC)c(OC)c3OC)C2)=CC1=O	2	flavonoid	https://doi.org/10.1007/s00580-019-03073-z		2020	Abrus precatorius	Plant			6.32	8.00									μg/mL ± SD	Leishmania major	Leishmania tropica				C20H22O8	390.38	28	6	0.4	6	8	0	98.03	89.52	3.17	2024-07-02	1.85	-0.5	2024-08-03	1.93	-3.33	Soluble	-3.58	Soluble	-4.47	Moderately soluble	High
561	C=CCCCCCC#CCCCCCCCC1CC1CC1=C(O)C(=C)OC1=O	1	Polyketide	https://doi.org/10.1021/acs.jnatprod.8b00890		2019	Porcelia macrocarpa	Plant			23.00	6.90									μM ± SD	Trypanosoma cruzi					C25H36O3	384.55	28	0	0.64	14	3	1	117.66	46.53	4.61	8.28	6.85	4.56	7.65	6.39	-6.52	Poorly soluble	-9.12	Poorly soluble	-6.5	Poorly soluble	Low
562	O=C1O[C@@H](C)C(O)=C1CCCCCCCCCCC#CCCCCCC=C	2	Polyketide	https://doi.org/10.1021/acs.jnatprod.8b00890		2019	Porcelia macrocarpa	Plant			27.70	4.60									μM ± SD	Trypanosoma cruzi					C24H38O3	374.56	27	0	0.71	15	3	1	115.44	46.53	5.23	2024-03-08	6.86	4.44	7.57	6.48	-6.4	Poorly soluble	-9.14	Poorly soluble	-6.71	Poorly soluble	Low
563	C=CCCCCCC#CCCCCCCCC1CC1CC1=C(O)[C@@H](C)OC1=O	3	Polyketide	https://doi.org/10.1021/acs.jnatprod.8b00890		2019	Porcelia macrocarpa	Plant			58.30	33.40									μM ± SD	Trypanosoma cruzi					C25H38O3	386.57	28	0	0.72	14	3	1	118.13	46.53	4.72	2024-05-08	6.72	4.64	7.38	2024-03-06	-6.38	Poorly soluble	-8.88	Poorly soluble	-6.26	Poorly soluble	High
564	O=C(NCCSSCCNC(=O)/C(Cc1ccc(O)c(Br)c1)=N/O)/C(Cc1ccc(O)c(Br)c1)=N/O	1	Alkaloid	https://doi.org/10.1002/cbdv.202000335		2020	Aplysinella rhax	Marine			30.00	2.00									μM ± SD	Trypanosoma cruzi					C22H24Br2N4O6S2	664.39	36	12	0.27	15	8	6	148.62	214.44	2024-06-02	4.78	3.68	1.63	2024-12-04	3.36	-6.23	Poorly soluble	-9.01	Poorly soluble	-6.76	Poorly soluble	Low
565	COC(=O)NCCSSCCNC(=O)/C(Cc1ccc(O)c(Br)c1)=N/O	4	Alkaloid	https://doi.org/10.1002/cbdv.202000335		2020	Aplysinella rhax	Marine			43.00	2.00									μM ± SD	Trypanosoma cruzi					C15H20BrN3O5S2	466.37	26	6	0.4	13	6	4	106.66	170.85	2.85	2.56	2.38	2024-05-01	2024-02-02	2.21	-3.66	Soluble	-5.8	Moderately soluble	-4.42	Moderately soluble	Low
566	O=C(NCCSSCCNC(=O)/C(Cc1ccc(O)c(Br)c1CCNC(=O)/C(Cc1ccc(O)c(Br)c1)=N/O)=N/O)/C(Cc1ccc(O)c(Br)c1)=N/O	10	Alkaloid	https://doi.org/10.1002/cbdv.202000335		2020	Aplysinella rhax	Marine			19.00	5.00									μM ± SD	Trypanosoma cruzi					C33H35Br3N6O9S2	963.51	53	18	0.27	22	12	9	214.44	296.36	2.83	6.98	4.88	1.65	6.17	2024-05-04	-9.01	Poorly soluble	-13.02	Insoluble	-9.81	Poorly soluble	Low
567	CC(C)CCN1C(C)C(C)N(CCc2ccccc2)C1C1N(CCc2ccccc2)C(C)C(C)N1CCC(C)C	1	Alkaloid	https://doi.org/10.3390/md17010009		2019	Paenibacillus sp.	Bacteria			0.78		2024-02-07		0.75						μM	Trypanosoma brucei	Leishmania donovani	Leishmania major			C36H58N4	546.87	40	12	0.67	13	4	0	189.47	12.96	6.13	9.27	5.48	5.72	2024-02-06	6.56	-8.43	Poorly soluble	-9.44	Poorly soluble	-8.73	Poorly soluble	High
568	C=CCc1cc(OC)c2oc(=O)c(C(=O)c3ccccc3)cc2c1	C1	Benzoic acids and derivatives	https://doi.org/10.1007/s11033-020-05887-5		2020	Calophyllum brasiliense	Plant			-		55.00								μM	Leishmania amazonensis	Leishmania infantum				C20H16O4	320.34	24	16	0.1	5	4	0	92.96	56.51	2024-02-03	2024-05-04	3.76	2.67	5.18	3.86	-4.82	Moderately soluble	-5.41	Moderately soluble	-7.03	Poorly soluble	High
569	CCCc1cc(OC)c2oc(=O)c(C(=O)c3ccccc3)cc2c1	C2	Benzoic acids and derivatives	https://doi.org/10.1007/s11033-020-05887-5		2020	Calophyllum brasiliense	Plant			17.70		-								μM	Leishmania amazonensis	Leishmania infantum				C20H18O4	322.35	24	16	0.2	5	4	0	93.43	56.51	3.28	4.77	3.99	2.74	5.19	3.99	-5.01	Moderately soluble	-5.69	Moderately soluble	-7.38	Poorly soluble	High
570	COc1cccc2cc(C(=O)c3ccccc3)c(=O)oc12	C3	Benzoic acids and derivatives	https://doi.org/10.1007/s11033-020-05887-5		2020	Calophyllum brasiliense	Plant			43.80		-								μM	Leishmania amazonensis	Leishmania infantum				C17H12O4	280.27	21	16	0.06	3	4	0	78.85	56.51	2.54	3.43	2024-03-03	2024-04-02	3.92	2.99	-4.1	Moderately soluble	-4.3	Moderately soluble	-6.2	Poorly soluble	High
571	CCCc1cc(OC)c2oc(=O)c(C(=O)c3ccc([N+](=O)[O-])cc3)cc2c1	C4	Benzoic acids and derivatives	https://doi.org/10.1007/s11033-020-05887-5		2020	Calophyllum brasiliense	Plant			3.53		6.80								μM	Leishmania amazonensis	Leishmania infantum				C20H17NO6	367.35	27	16	0.2	6	6	0	102.25	102.33	2.53	2024-06-04	3.89	1.78	2024-04-03	3.17	-5.06	Moderately soluble	-6.47	Poorly soluble	-6.73	Poorly soluble	High
572	CN[C@@H](CCCN(O)C(=O)CCNC(=O)CNC(=O)[C@H]1COC(c2ccccc2O)=N1)C(=O)N[C@H]1CCCN(O)C1=O	1	Peptide	https://doi.org/10.3390/ijms25010301		2024	Actinomadura sp.	Bacteria			30.76										μM	Trypanosoma cruzi					C26H37N7O9	591.61	42	6	0.54	18	11	7	152	222.23	2.35	-1.84	-2.52	-1.47	-0.8	-0.86	-1.27	Very soluble	-2.31	Soluble	-3.34	Soluble	Low
573	C[C@@H]1N(C)[C@@H](CCCN(O)C(=O)CCNC(=O)CNC(=O)[C@H]2COC(c3ccccc3O)=N2)C(=O)N1[C@H]1CCCN(O)C1=O	3	Peptide	https://doi.org/10.3390/ijms25010301		2024	Actinomadura sp.	Bacteria			46.08										μM	Trypanosoma cruzi					C28H39N7O9	617.65	44	6	0.57	15	11	5	167.52	204.65	2.97	-0.88	-2.5	-0.67	-1.15	-0.44	-2.23	Soluble	-2.94	Soluble	-2.52	Soluble	Low
574	C[C@H]1N(C)[C@@H](CCCN(O)C(=O)CCNC(=O)CNC(=O)[C@H]2COC(c3ccccc3O)=N2)C(=O)N1[C@H]1CCCN(O)C1=O	4	Peptide	https://doi.org/10.3390/ijms25010301		2024	Actinomadura sp.	Bacteria			27.23										μM	Trypanosoma cruzi					C28H39N7O9	617.65	44	6	0.57	15	11	5	167.52	204.65	3.66	-0.88	-2.5	-0.67	-1.15	-0.31	-2.23	Soluble	-2.94	Soluble	-2.52	Soluble	Low
575	CN1[C@@H](CCCN(O)C(=O)CCNC(=O)CNC(=O)[C@H]2COC(c3ccccc3O)=N2)C(=O)N([C@H]2CCCN(O)C2=O)C1(C)C	5	Peptide	https://doi.org/10.3390/ijms25010301		2024	Actinomadura sp.	Bacteria			8.93										μM	Trypanosoma cruzi					C29H41N7O9	631.68	45	6	0.59	15	11	5	172.37	204.65	3.57	-0.7	-2.11	-0.47	-0.62	-0.07	-2.42	Soluble	-3.12	Soluble	-3.11	Soluble	Low
576	CC1CCC2(C(=O)O)CCC3(C)C(=CCC4C5(C)CC(O)C(O)C(C)(C)C5CCC43C)C2C1C	1	Triterpene	https://doi.org/10.3390/molecules24244536		2019	Psidium guajava	Plant			2024-01-01	0.06									μg/mL ± SD	Leishmania infantum					C30H48O4	472.7	34	0	0.9	1	4	3	138.08	77.76	3.39	6.37	2024-06-06	4.97	4.56	2024-07-05	-6.72	Poorly soluble	-7.79	Poorly soluble	-4.85	Moderately soluble	High
577	CC1CCC2(C(=O)O)CCC3(C)C(=CCC4C5(C)CC(O)C(OC(=O)/C=C/c6ccc(O)cc6)C(C)(C)C5CCC43C)C2C1C	2	Triterpene	https://doi.org/10.3390/molecules24244536		2019	Psidium guajava	Plant			1.32	0.59									μg/mL ± SD	Leishmania infantum					C39H54O6	618.84	45	6	0.69	5	6	3	179.45	104.06	4.21	8.67	7.92	5.61	6.32	6.55	-8.91	Poorly soluble	-10.73	Insoluble	-6.97	Poorly soluble	Low
578	COc1cc2c(cc1OC)-c1c(OC)c(OC)cc3c1[C@H](C2)NCC3	1	Alkaloid	https://doi.org/10.1016/j.tet.2019.130814		2020	Cassytha spp.	Plant			38.40	15.30	21.70	7.50							μM ± SD	Trypanosoma cruzi	Leishmania infantum				C20H23NO4	341.4	25	12	0.4	4	5	1	100.04	48.95	3.39	2.91	2.43	1.98	2024-08-04	2.96	-3.88	Soluble	-3.6	Soluble	-6.32	Poorly soluble	High
579	COc1cc2c(cc1OC)-c1c3c(cc4c1[C@H](C2)NCC4)OCO3	2	Alkaloid	https://doi.org/10.1016/j.tet.2019.130814		2020	Cassytha spp.	Plant			7.00	2.00	-								μM ± SD	Trypanosoma cruzi	Leishmania infantum				C19H19NO4	325.36	24	12	0.37	2	5	1	93.12	48.95	2024-02-03	2.78	2.14	2.16	3.86	2.83	-3.85	Soluble	-3.46	Soluble	-5.82	Moderately soluble	High
580	COc1cc2c(cc1OC)-c1c3c(cc4c1[C@H](C2)N(C)CC4)OCO3	4	Alkaloid	https://doi.org/10.1016/j.tet.2019.130814		2020	Cassytha spp.	Plant			-	-	10.50	5.40							μM ± SD	Trypanosoma cruzi	Leishmania infantum				C20H21NO4	339.39	25	12	0.4	2	5	0	98.02	40.16	3.53	3.24	2.48	2.38	3.79	2024-08-03	-4.21	Moderately soluble	-3.76	Soluble	-5.49	Moderately soluble	High
581	CC[C@H](CCC(C)C1CCC2C3CC=C4C[C@@H](O)CC[C@]4(C)C3CC[C@]12C)C(C)C	β-sitosterol	Terpenoid	https://doi.org/10.1016/j.steroids.2019.05.001		2019	Indigofera spicata	Plant			9.20	0.06									μg/mL ± SD	Leishmania tropica					C29H50O	414.71	30	0	0.93	6	1	1	133.23	20.23	5.16	9.34	2024-02-08	6.73	2024-04-07	7.26	-7.9	Poorly soluble	-9.67	Poorly soluble	-6.19	Poorly soluble	Low
582	COc1cc(O)c2c3c1Oc1c(O)cc4oc(=O)c5c(O)cc(OC)c6c5c4c1C1=C3[C@@](C)(CC(=O)[C@@]16O)OC2=O	1	Polyketide	https://doi.org/10.1021/acs.joc.9b01229		2019	Alternaria alternata	Fungi			21.80		37.80		4.70						μM	Trypanosoma brucei	Trypanosoma cruzi	Leishmania donovani			C29H18O12	558.45	41	20	0.21	2	12	4	140.09	182.19	2.96	2.22	2024-09-03	0.69	2024-04-04	2024-06-02	-4.93	Moderately soluble	-5.68	Moderately soluble	-7.03	Poorly soluble	Low
583	COc1cc(O)c2c(=O)oc3cc(O)c4c(c3c2c1)[C@@H]1[C@]2(C)OC(=O)c3c(O)cc(O)cc3C2=CC(=O)[C@@]1(O)O4	2	Polyketide	https://doi.org/10.1021/acs.joc.9b01229		2019	Alternaria alternata	Fungi			36.90		-		8.90						μM	Trypanosoma brucei	Trypanosoma cruzi	Leishmania donovani			C28H18O12	546.44	40	20	0.18	1	12	5	136.44	193.19	2024-12-02	2.73	2.54	0.64	2.66	2.14	-5.25	Moderately soluble	-6.44	Poorly soluble	-5.9	Moderately soluble	Low
584	COc1cc(O)c2c(=O)oc3c(-c4c(O)c(O)cc5oc(=O)c6c(O)cc(OC)cc6c45)c(O)c(O)cc3c2c1	3	Polyketide	https://doi.org/10.1021/acs.joc.9b01229		2019	Alternaria alternata	Fungi			28.60		48.90		2.40						μM	Trypanosoma brucei	Trypanosoma cruzi	Leishmania donovani			C28H18O12	546.44	40	28	0.07	3	12	6	144.1	200.26	2.49	4.69	2024-12-04	0.84	3.69	3.17	-6.5	Poorly soluble	-8.62	Poorly soluble	-7.27	Poorly soluble	Low
585	COC1=CC(O)C2C(=O)Oc3cc(O)c(O)cc3C2=C1	4	Polyketide	https://doi.org/10.1021/acs.joc.9b01229		2019	Alternaria alternata	Fungi			1.50		15.90		2024-10-07						μM	Trypanosoma brucei	Trypanosoma cruzi	Leishmania donovani			C14H12O6	276.24	20	6	0.21	1	6	3	68.85	96.22	1.64	0.41	0.92	0.26	0.61	0.77	-1.97	Very soluble	-2	Very soluble	-1.41	Soluble	High
586	Cc1cc(O)cc2c1C1=CC(O)=CC(O)C1C(=O)O2	5	Polyketide	https://doi.org/10.1021/acs.joc.9b01229		2019	Alternaria alternata	Fungi			36.40		-		15.40						μM	Trypanosoma brucei	Trypanosoma cruzi	Leishmania donovani			C14H12O5	260.24	19	6	0.21	0	5	3	67.47	86.99	1.49	0.81	1.44	0.81	2024-07-01	2024-12-01	-2.2	Soluble	-2.22	Soluble	-1.67	Soluble	High
587	COC1=CC(O)C2C(=O)Oc3c(O)c(O)cc(C)c3C2=C1	6	Polyketide	https://doi.org/10.1021/acs.joc.9b01229		2019	Alternaria alternata	Fungi			13.60		-		7.50						μM	Trypanosoma brucei	Trypanosoma cruzi	Leishmania donovani			C15H14O6	290.27	21	6	0.27	1	6	3	73.82	96.22	1.91	0.78	1.23	0.52	2024-11-01	2024-11-01	-2.28	Soluble	-2.38	Soluble	-1.79	Soluble	High
588	COC1=CC(O)C2C(=O)Oc3cc(O)cc(C)c3C2=C1	7	Polyketide	https://doi.org/10.1021/acs.joc.9b01229		2019	Alternaria alternata	Fungi			50.00		-		-						μM	Trypanosoma brucei	Trypanosoma cruzi	Leishmania donovani			C15H14O5	274.27	20	6	0.27	1	5	2	71.79	75.99	1.95	1.13	1.52	2024-06-01	1.59	1.45	-2.41	Soluble	-2.32	Soluble	-2.37	Soluble	High
589	COc1cc(O)c2c(c1)-c1cc(O)c(O)cc1COC2=O	8	Polyketide	https://doi.org/10.1021/acs.joc.9b01229		2019	Alternaria alternata	Fungi			2024-10-07		-		11.70						μM	Trypanosoma brucei	Trypanosoma cruzi	Leishmania donovani			C15H12O6	288.25	21	12	0.13	1	6	3	73.76	96.22	1.28	2.43	2	0.98	2024-01-02	1.74	-3.51	Soluble	-4.09	Moderately soluble	-3.49	Soluble	High
590	COc1cc(O)cc(-c2ccc(O)c(O)c2)c1	12	Polyketide	https://doi.org/10.1021/acs.joc.9b01229		2019	Alternaria alternata	Fungi			8.30		-		21.50						μM	Trypanosoma brucei	Trypanosoma cruzi	Leishmania donovani			C13H12O4	232.23	17	12	0.08	2	4	3	64.44	69.92	1.69	2.45	2.48	1.49	2024-05-02	2024-03-02	-3.21	Soluble	-3.56	Soluble	-3.33	Soluble	High
591	COc1cc(O)c(C(=O)O)c(-c2ccc(O)c(O)c2)c1	13	Polyketide	https://doi.org/10.1021/acs.joc.9b01229		2019	Alternaria alternata	Fungi			7.40		-		-						μM	Trypanosoma brucei	Trypanosoma cruzi	Leishmania donovani			C14H12O6	276.24	20	12	0.07	3	6	4	71.4	107.22	1.66	2.53	2.18	2024-11-01	1.47	1.79	-3.39	Soluble	-4.43	Moderately soluble	-2.69	Soluble	High
592	CC(=O)O[C@@H]1O[C@H]2OC(=O)[C@H](C)c3c([C@@]4(C)CCCC(C)(C)C4)ccc1c32	1	Diterpene	https://doi.org/10.1021/acs.jnatprod.0c00025		2020	Dendrilla antarctica	Marine			2024-10-03										μM	Leishmania donovani					C22H28O5	372.45	27	6	0.64	3	5	0	100.93	61.83	3.54	5.16	4.15	2024-04-04	2024-06-04	4.37	-5.37	Moderately soluble	-6.2	Poorly soluble	-5.39	Moderately soluble	High
593	CC(=O)O[C@@H]1O[C@H]2OC(=O)[C@H](C)C3=C(C4CC(C)(C)CC[C@H]4C)CC[C@@H]1C32	2	Diterpene	https://doi.org/10.1021/acs.jnatprod.0c00025		2020	Dendrilla antarctica	Marine			3.50										μM	Leishmania donovani					C22H32O5	376.49	27	0	0.82	3	5	0	102.33	61.83	3.62	2024-03-04	4.21	2024-04-04	3.44	3.92	-4.69	Moderately soluble	-5.31	Moderately soluble	-3.6	Soluble	High
594	COC(=O)[C@H](C)c1c([C@@]2(C)CCCC(C)(C)C2)ccc2c1C(=O)OC2	3	Diterpene	https://doi.org/10.1021/acs.jnatprod.0c00025		2020	Dendrilla antarctica	Marine			9.70										μM	Leishmania donovani					C21H28O4	344.44	25	6	0.62	4	4	0	97.37	52.6	3.37	5.43	4.34	3.93	5.42	2024-05-04	-5.31	Moderately soluble	-6.29	Poorly soluble	-5.86	Moderately soluble	High
595	CC(=O)O[C@H]1O[C@H]2OC(=O)C3=C(C)[C@@H]([C@@]4(C)CCCC(C)(C)C4)CC[C@@H]1C32	4	Diterpene	https://doi.org/10.1021/acs.jnatprod.0c00025		2020	Dendrilla antarctica	Marine			11.20										μM	Leishmania donovani					C22H32O5	376.49	27	0	0.82	3	5	0	102.07	61.83	2024-03-03	2024-01-05	4.35	2024-04-04	3.84	2024-11-04	-5.13	Moderately soluble	-6.05	Poorly soluble	-4.05	Moderately soluble	High
596	CO[C@@H]1O[C@@H](OC)c2c1ccc([C@@]1(C)CCCC(C)(C)C1)c2[C@@H](C)C(=O)O	6	Diterpene	https://doi.org/10.1021/acs.jnatprod.0c00025		2020	Dendrilla antarctica	Marine			0.80										μM	Leishmania donovani					C22H32O5	376.49	27	6	0.68	5	5	1	104.41	64.99	3.35	4.88	2024-04-04	3.68	4.49	4.16	-5.08	Moderately soluble	-5.98	Moderately soluble	-5.04	Moderately soluble	High
597	C[C@@H](C(=O)O)c1c([C@@]2(C)CCCC(C)(C)C2)ccc2c1[C@@H](C=O)O[C@H]2C=O	7	Diterpene	https://doi.org/10.1021/acs.jnatprod.0c00025		2020	Dendrilla antarctica	Marine			6.50										μM	Leishmania donovani					C22H28O5	372.45	27	6	0.59	5	5	1	102.64	80.67	2.43	4.37	3.59	2.16	2024-08-04	3.47	-4.74	Moderately soluble	-5.78	Moderately soluble	-4.68	Moderately soluble	High
598	CO[C@H]1O[C@H](OC)c2c1ccc([C@@]1(C)CCCC(C)(C)C1)c2[C@@H](C)C(=O)O	8	Diterpene	https://doi.org/10.1021/acs.jnatprod.0c00025		2020	Dendrilla antarctica	Marine			1.40										μM	Leishmania donovani					C22H32O5	376.49	27	6	0.68	5	5	1	104.41	64.99	2024-09-03	4.88	2024-04-04	3.68	4.49	2024-11-04	-5.08	Moderately soluble	-5.98	Moderately soluble	-5.04	Moderately soluble	High
599	CO[C@H]1O[C@@H](OC)c2c1ccc([C@@]1(C)CCCC(C)(C)C1)c2[C@@H](C)C(=O)O	9	Diterpene	https://doi.org/10.1021/acs.jnatprod.0c00025		2020	Dendrilla antarctica	Marine			6.60										μM	Leishmania donovani					C22H32O5	376.49	27	6	0.68	5	5	1	104.41	64.99	3.35	4.88	2024-04-04	3.68	4.49	4.16	-5.08	Moderately soluble	-5.98	Moderately soluble	-5.04	Moderately soluble	High
600	CO[C@H]1OC(=O)c2ccc([C@@]3(C)CCCC(C)(C)C3)c([C@@H](C)C(=O)O)c21	10	Diterpene	https://doi.org/10.1021/acs.jnatprod.0c00025		2020	Dendrilla antarctica	Marine			26.70										μM	Leishmania donovani					C21H28O5	360.44	26	6	0.62	4	5	1	98.94	72.83	2.83	2024-09-05	4.22	3.78	4.53	2024-09-04	-5.19	Moderately soluble	-6.36	Poorly soluble	-5.04	Moderately soluble	High
601	C[C@H]1C(=O)O[C@@H](O)c2c(C=O)ccc([C@@]3(C)CCCC(C)(C)C3)c21	11	Diterpene	https://doi.org/10.1021/acs.jnatprod.0c00025		2020	Dendrilla antarctica	Marine			1.90										μM	Leishmania donovani					C20H26O4	330.42	24	6	0.6	2	4	1	92.64	63.6	2.46	4.49	3.68	2024-03-03	4.49	3.69	-4.77	Moderately soluble	-5.55	Moderately soluble	-4.94	Moderately soluble	High
602	CO[C@H]1O[C@@H](OC(C)=O)c2ccc([C@@]3(C)CCCC(C)(C)C3)c([C@@H](C)C(=O)O)c21	12	Diterpene	https://doi.org/10.1021/acs.jnatprod.0c00025		2020	Dendrilla antarctica	Marine			12.00										μM	Leishmania donovani					C23H32O6	404.5	29	6	0.65	6	6	1	109.42	82.06	2024-05-03	4.91	4.32	2024-08-03	4.44	2024-11-04	-5.2	Moderately soluble	-6.37	Poorly soluble	-4.97	Moderately soluble	High
603	CC1(C)[C@@H]2CC[C@](C)(O)[C@@H]3CC[C@@](C)(O)[C@H]3[C@@H]21	1	Sesquiterpene	https://doi.org/10.1016/j.phytol.2020.04.005		2020	Oxandra sessiliflora	Plant									23.70	3.80			μM	Trypanosoma cruzi					C15H26O2	238.37	17	0	1	0	2	2	70.02	40.46	2.81	2.33	2.58	2.88	2.49	2.62	-2.79	Soluble	-2.82	Soluble	-2.38	Soluble	High
604	CC1(C)[C@@H]2CC[C@@](C)(O)[C@@H]3CC[C@](C)(O)[C@H]3[C@@H]21	2	Sesquiterpene	https://doi.org/10.1016/j.phytol.2020.04.005		2020	Oxandra sessiliflora	Plant									31.70	6.90			μM	Trypanosoma cruzi					C15H26O2	238.37	17	0	1	0	2	2	70.02	40.46	2.72	2.33	2.58	2.88	2.49	2024-06-02	-2.79	Soluble	-2.82	Soluble	-2.38	Soluble	High
605	CC1(C)C2CC[C@@](C)(O)[C@@H]3CC[C@@](C)(O)[C@H]3C21	3	Sesquiterpene	https://doi.org/10.1016/j.phytol.2020.04.005		2020	Oxandra sessiliflora	Plant									29.80	8.30			μM	Trypanosoma cruzi					C15H26O2	238.37	17	0	1	0	2	2	70.02	40.46	2024-08-02	2.33	2.58	2.88	2.49	2.62	-2.79	Soluble	-2.82	Soluble	-2.38	Soluble	High
606	C=C1CC[C@@H](O)[C@]2(C)CCC(C(C)C)[C@H](O)[C@@H]12	4	Sesquiterpene	https://doi.org/10.1016/j.phytol.2020.04.005		2020	Oxandra sessiliflora	Plant									47.50	5.80			μM	Trypanosoma cruzi					C15H26O2	238.37	17	0	0.87	1	2	2	71.58	40.46	2.77	2.63	2.75	2.74	2024-06-02	2024-07-02	-2.91	Soluble	-3.13	Soluble	-2.18	Soluble	High
607	CC(C)C1=C[C@H]2[C@H](CC[C@]2(C)O)[C@](C)(O)CC1	5	Sesquiterpene	https://doi.org/10.1016/j.phytol.2020.04.005		2020	Oxandra sessiliflora	Plant									16.30	4.70			μM	Trypanosoma cruzi					C15H26O2	238.37	17	0	0.87	1	2	2	71.92	40.46	2.79	2024-09-02	2.89	2.74	2.71	2.65	-2.57	Soluble	-2.57	Soluble	-2.38	Soluble	High
608	CC(C)[C@@]1(O)CC[C@@](C)(O)[C@H]2CC[C@](C)(O)[C@@H]2[C@@H]1O	6	Sesquiterpene	https://doi.org/10.1016/j.phytol.2020.04.005		2020	Oxandra sessiliflora	Plant									17.60	2.30			μM	Trypanosoma cruzi					C15H28O4	272.38	19	0	1	1	4	4	74.75	80.92	2.61	0.76	2024-06-01	1.15	1.33	1.38	-1.94	Very soluble	-2.04	Soluble	-1.23	Soluble	High
609	COc1c(O)cc2oc(-c3ccc(O)cc3)cc(=O)c2c1O	4	flavonoid	https://doi.org/10.3390/molecules29010212		2024	Baccharis sphenophylla	Plant			12.80	0.30									μM	Trypanosoma cruzi					C16H12O6	300.26	22	16	0.06	2	6	3	80.48	100.13	2.27	2.99	2.59	0.22	2.55	2024-12-02	-3.99	Soluble	-4.76	Moderately soluble	-4.52	Moderately soluble	High
610	COc1c(O)cc2oc(-c3ccc(O)c(O)c3)cc(=O)c2c1O	5	flavonoid	https://doi.org/10.3390/molecules29010212		2024	Baccharis sphenophylla	Plant			2.70	0.20									μM	Trypanosoma cruzi					C16H12O7	316.26	23	16	0.06	2	7	4	82.5	120.36	2.13	2024-05-02	2.29	-0.31	2024-06-02	1.74	-3.76	Soluble	-4.67	Moderately soluble	-3.94	Soluble	High
611	CC1(C)C(=O)C=C[C@]2(C)C3C(=O)C[C@@]4(C)[C@H](c5ccoc5)OC(=O)[C@H]5O[C@]54[C@]3(C)CC[C@@H]12	1	Triterpene	https://doi.org/10.1007/s11418-020-01408-7		2020	Pseudocedrela kotschyi	Plant			2.48	0.12	2.86	0.89							μM	Trypanosoma brucei	Leishmania major				C26H30O6	438.51	32	5	0.65	1	6	0	115.34	86.11	2.86	3.36	3.87	2.15	4.53	3.35	-4.73	Moderately soluble	-4.85	Moderately soluble	-5.84	Moderately soluble	High
612	CC1(C)C(=O)C=C[C@]2(C)C3C(=O)C[C@@]4(C)[C@H](c5ccoc5)OC(=O)[C@H]5O[C@]54[C@]3(C)[C@H](O)C[C@@H]12	2	Triterpene	https://doi.org/10.1007/s11418-020-01408-7		2020	Pseudocedrela kotschyi	Plant			14.20	2.90	14.90	5.90							μM	Trypanosoma brucei	Leishmania major				C26H30O7	454.51	33	5	0.65	1	7	1	116.51	106.34	3	2024-02-02	2.84	1.35	3.64	2024-06-02	-4.09	Moderately soluble	-4.07	Moderately soluble	-5.02	Moderately soluble	High
613	CC1(C)C(=O)C=C[C@]2(C)C3CC[C@@]4(C)[C@H](c5ccoc5)OC(=O)[C@H]5O[C@]54[C@]3(C)[C@H](O)C[C@@H]12	3	Triterpene	https://doi.org/10.1007/s11418-020-01408-7		2020	Pseudocedrela kotschyi	Plant			14.50	3.20	11.60	1.60							μM	Trypanosoma brucei	Leishmania major				C26H32O6	440.53	32	5	0.69	1	6	1	116.31	89.27	2024-08-03	3.64	3.67	2.23	3.94	3.31	-4.91	Moderately soluble	-5.2	Moderately soluble	-5.15	Moderately soluble	High
614	C[C@@H]1O[C@@H](Oc2cccc3c2C(=O)c2ccc(C[C@@](C)(O)CC(=O)O)c(O)c2C3=O)[C@H](O)[C@H](O)[C@H]1O	1	naphtoquinone	https://doi.org/10.1186/s13568-018-0730-0		2019	Actinokineospora spheciospongiae sp.	Marine			3.35										μM	Trypanosoma brucei					C25H26O11	502.47	36	12	0.4	6	11	6	121.92	191.05	1.71	0.73	0.14	-1.21	1.15	0.5	-3.27	Soluble	-4.32	Moderately soluble	-2.91	Soluble	Low
615	COc1ccc2c(c1)-c1cc(C=O)ccc1C(C)(C)O2	1	benzenoid	https://doi.org/10.3390/molecules25133058		2020	Bourreria pulchra	Plant			18.50	9.60	59.20	11.80	-	-					μM ± SD	Trypanosoma cruzi	Leishmania braziliensis	Leishmania amazonensis			C17H16O3	268.31	20	12	0.24	2	3	0	77.79	35.53	2.79	2024-12-03	3.69	2.35	4.31	3.25	-3.78	Soluble	-3.53	Soluble	-5.77	Moderately soluble	High
616	COc1ccc2c(c1)-c1cc(C)ccc1C(C)(C)O2	3a	benzenoid	https://doi.org/10.3390/molecules25133058		2020	Bourreria pulchra	Plant			51.10	17.70	-	-	-	-					μM ± SD	Trypanosoma cruzi	Leishmania braziliensis	Leishmania amazonensis			C17H18O2	254.32	19	12	0.29	1	2	0	77.37	18.46	3.28	2024-02-04	4.19	3.31	4.63	3.88	-4.35	Moderately soluble	-4.11	Moderately soluble	-6.21	Poorly soluble	High
617	COc1ccc2c(c1)-c1cc(CCl)ccc1C(C)(C)O2	3b	benzenoid	https://doi.org/10.3390/molecules25133058		2020	Bourreria pulchra	Plant			38.10	0.40	2024-10-17	0.10	35.00	2.80					μM ± SD	Trypanosoma cruzi	Leishmania braziliensis	Leishmania amazonensis			C17H17ClO2	288.77	20	12	0.29	2	2	0	82.17	18.46	3.34	2024-04-04	4.47	3.54	2024-12-05	2024-01-04	-4.49	Moderately soluble	-4.13	Moderately soluble	-6.83	Poorly soluble	High
618	COCc1ccc2c(c1)-c1cc(OC)ccc1OC2(C)C	3c	benzenoid	https://doi.org/10.3390/molecules25133058		2020	Bourreria pulchra	Plant			24.60	3.50	49.20	15.80	56.30	12.00					μM ± SD	Trypanosoma cruzi	Leishmania braziliensis	Leishmania amazonensis			C18H20O3	284.35	21	12	0.33	3	3	0	83.26	27.69	3.46	2024-03-03	3.88	2.66	4.53	3.57	-3.91	Soluble	-3.56	Soluble	-6.35	Poorly soluble	High
619	COc1ccc2c(c1)-c1cc(COC(C)C)ccc1C(C)(C)O2	3d	benzenoid	https://doi.org/10.3390/molecules25133058		2020	Bourreria pulchra	Plant			12.90	0.30	35.20	3.20	35.20	3.80					μM ± SD	Trypanosoma cruzi	Leishmania braziliensis	Leishmania amazonensis			C20H24O3	312.4	23	12	0.4	4	3	0	92.88	27.69	3.94	2024-01-04	4.65	2024-12-03	5.14	4.19	-4.48	Moderately soluble	-4.39	Moderately soluble	-6.77	Poorly soluble	High
620	COc1ccc2c(c1)-c1cc(COCCCC(C)C)ccc1C(C)(C)O2	3e	benzenoid	https://doi.org/10.3390/molecules25133058		2020	Bourreria pulchra	Plant			9.00	0.60	-	-	28.20	8.50					μM ± SD	Trypanosoma cruzi	Leishmania braziliensis	Leishmania amazonensis			C23H30O3	354.48	26	12	0.48	7	3	0	107.3	27.69	4.39	5.35	5.68	3.78	6.33	2024-11-05	-5.29	Moderately soluble	-5.68	Moderately soluble	-7.96	Poorly soluble	High
621	COc1ccc2c(c1)-c1cc(CNC(C)C)ccc1C(C)(C)O2	3f	benzenoid	https://doi.org/10.3390/molecules25133058		2020	Bourreria pulchra	Plant			-	-	-	-	-	-					μM ± SD	Trypanosoma cruzi	Leishmania braziliensis	Leishmania amazonensis			C20H25NO2	311.42	23	12	0.4	4	3	1	94.59	30.49	3.93	3.82	4.23	2024-12-03	4.82	3.98	-4.3	Moderately soluble	-4.16	Moderately soluble	-7.08	Poorly soluble	High
622	COc1ccc2c(c1)-c1cc(CNCC(C)C)ccc1C(C)(C)O2	3g	benzenoid	https://doi.org/10.3390/molecules25133058		2020	Bourreria pulchra	Plant			15.40	4.00	25.80	6.20	15.40	2024-10-03					μM ± SD	Trypanosoma cruzi	Leishmania braziliensis	Leishmania amazonensis			C21H27NO2	325.44	24	12	0.43	5	3	1	99.4	30.49	2024-08-04	4.35	4.48	3.35	5.21	4.29	-4.64	Moderately soluble	-4.71	Moderately soluble	-7.48	Poorly soluble	High
623	COc1ccc2c(c1)-c1cc(CNCCC(C)C)ccc1C(C)(C)O2	3h	benzenoid	https://doi.org/10.3390/molecules25133058		2020	Bourreria pulchra	Plant			5.90	1.20	15.90	0.90	17.70	7.40					μM ± SD	Trypanosoma cruzi	Leishmania braziliensis	Leishmania amazonensis			C22H29NO2	339.47	25	12	0.45	6	3	1	104.21	30.49	4.33	4.71	4.87	3.56	5.61	4.62	-4.87	Moderately soluble	-5.08	Moderately soluble	-7.87	Poorly soluble	High
624	COc1ccc2c(c1)-c1cc(COC(C)=O)ccc1C(C)(C)O2	4a	benzenoid	https://doi.org/10.3390/molecules25133058		2020	Bourreria pulchra	Plant			14.40	1.60	28.80	0.30	26.90	0.60					μM ± SD	Trypanosoma cruzi	Leishmania braziliensis	Leishmania amazonensis			C19H20O4	312.36	23	12	0.32	4	4	0	88.27	44.76	3.56	3.34	3.79	2.78	4.46	3.59	-4	Moderately soluble	-3.96	Soluble	-6.28	Poorly soluble	High
625	COc1ccc2c(c1)-c1cc(COC(=O)C(C)C)ccc1C(C)(C)O2	4b	benzenoid	https://doi.org/10.3390/molecules25133058		2020	Bourreria pulchra	Plant			8.80	0.90	17.60	0.90	26.70	2.40					μM ± SD	Trypanosoma cruzi	Leishmania braziliensis	Leishmania amazonensis			C21H24O4	340.41	25	12	0.38	5	4	0	97.88	44.76	2024-01-04	4.38	4.43	3.23	2024-08-05	4.23	-4.74	Moderately soluble	-5.04	Moderately soluble	-6.7	Poorly soluble	High
626	COc1ccc2c(c1)-c1cc(COC(=O)C(C)(C)C)ccc1C(C)(C)O2	4c	benzenoid	https://doi.org/10.3390/molecules25133058		2020	Bourreria pulchra	Plant			6.40	0.10	17.40	1.70	20.50	0.60					μM ± SD	Trypanosoma cruzi	Leishmania braziliensis	Leishmania amazonensis			C22H26O4	354.44	26	12	0.41	5	4	0	102.43	44.76	2024-08-04	4.74	4.82	3.45	5.33	4.48	-5.04	Moderately soluble	-5.41	Moderately soluble	-7.08	Poorly soluble	High
627	CCCC(=O)OCc1ccc2c(c1)-c1cc(OC)ccc1OC2(C)C	4d	benzenoid	https://doi.org/10.3390/molecules25133058		2020	Bourreria pulchra	Plant			16.20	3.20	57.80	2.40	-	-					μM ± SD	Trypanosoma cruzi	Leishmania braziliensis	Leishmania amazonensis			C21H24O4	340.41	25	12	0.38	6	4	0	97.88	44.76	3.68	4.17	4.57	3.23	5.25	4.18	-4.54	Moderately soluble	-4.82	Moderately soluble	-7.08	Poorly soluble	High
628	COc1ccc2c(c1)-c1cc(COC(=O)CC(C)C)ccc1C(C)(C)O2	4e	benzenoid	https://doi.org/10.3390/molecules25133058		2020	Bourreria pulchra	Plant			4.20	2024-10-01	2024-10-13	0.40	14.50	0.10					μM ± SD	Trypanosoma cruzi	Leishmania braziliensis	Leishmania amazonensis			C22H26O4	354.44	26	12	0.41	6	4	0	102.69	44.76	2024-06-04	4.61	4.82	3.45	5.48	4.48	-4.89	Moderately soluble	-5.27	Moderately soluble	-7.1	Poorly soluble	High
629	COc1ccc2c(c1)-c1cc(COC(=O)CC(C)(C)C)ccc1C(C)(C)O2	4f	benzenoid	https://doi.org/10.3390/molecules25133058		2020	Bourreria pulchra	Plant			5.70	0.30	20.00	4.20	19.50	0.80					μM ± SD	Trypanosoma cruzi	Leishmania braziliensis	Leishmania amazonensis			C23H28O4	368.47	27	12	0.43	6	4	0	107.24	44.76	2024-01-04	5	5.21	3.66	5.73	4.72	-5.21	Moderately soluble	-5.68	Moderately soluble	-7.47	Poorly soluble	High
630	CCCCCC(=O)OCc1ccc2c(c1)-c1cc(OC)ccc1OC2(C)C	4g	benzenoid	https://doi.org/10.3390/molecules25133058		2020	Bourreria pulchra	Plant			22.80	5.70	27.70	0.30	42.30	8.70					μM ± SD	Trypanosoma cruzi	Leishmania braziliensis	Leishmania amazonensis			C23H28O4	368.47	27	12	0.43	8	4	0	107.5	44.76	3.62	5.25	5.35	3.66	2024-06-06	4.79	-5.23	Moderately soluble	-5.94	Moderately soluble	-7.87	Poorly soluble	High
631	COc1ccc2c(c1)-c1cc(COC(=O)CCC3CCCC3)ccc1C(C)(C)O2	4h	benzenoid	https://doi.org/10.3390/molecules25133058		2020	Bourreria pulchra	Plant			8.40	3.30	-	-	30.90	3.00					μM ± SD	Trypanosoma cruzi	Leishmania braziliensis	Leishmania amazonensis			C25H30O4	394.5	29	12	0.48	7	4	0	115	44.76	4.55	5.83	5.74	2024-08-04	6.22	5.28	-5.8	Moderately soluble	-6.54	Poorly soluble	-7.8	Poorly soluble	High
632	COc1ccc2c(c1)-c1cc(COC(=O)C3CCCCC3)ccc1C(C)(C)O2	4i	benzenoid	https://doi.org/10.3390/molecules25133058		2020	Bourreria pulchra	Plant			2024-10-13	0.50	24.30	0.80	40.50	8.70					μM ± SD	Trypanosoma cruzi	Leishmania braziliensis	Leishmania amazonensis			C24H28O4	380.48	28	12	0.46	5	4	0	110.19	44.76	3.92	5.42	5.35	3.87	5.67	4.85	-5.6	Moderately soluble	-6.12	Poorly soluble	-7.29	Poorly soluble	High
633	C=CC(=O)OCc1ccc2c(c1)-c1cc(OC)ccc1OC2(C)C	4j	benzenoid	https://doi.org/10.3390/molecules25133058		2020	Bourreria pulchra	Plant			7.40	0.90	5.70	0.50	6.90	1.70					μM ± SD	Trypanosoma cruzi	Leishmania braziliensis	Leishmania amazonensis			C20H20O4	324.37	24	12	0.25	5	4	0	92.6	44.76	3.67	3.93	3.96	2.93	4.84	3.87	-4.37	Moderately soluble	-4.57	Moderately soluble	-6.33	Poorly soluble	High
634	COc1ccc2c(c1)-c1cc(COC(=O)c3ccco3)ccc1C(C)(C)O2	4k	benzenoid	https://doi.org/10.3390/molecules25133058		2020	Bourreria pulchra	Plant			3.80	0.30	12.80	0.10	12.80	1.80					μM ± SD	Trypanosoma cruzi	Leishmania braziliensis	Leishmania amazonensis			C22H20O5	364.39	27	17	0.23	5	5	0	100.44	57.9	3.68	2024-04-04	4.68	2.69	4.94	2024-08-04	-5.01	Moderately soluble	-5.33	Moderately soluble	-7.59	Poorly soluble	High
635	COc1ccc2c(c1)-c1cc(COC(=O)c3ccccc3)ccc1C(C)(C)O2	4l	benzenoid	https://doi.org/10.3390/molecules25133058		2020	Bourreria pulchra	Plant			5.90	0.50	21.00	4.30	21.90	7.70					μM ± SD	Trypanosoma cruzi	Leishmania braziliensis	Leishmania amazonensis			C24H22O4	374.43	28	18	0.21	5	4	0	108.17	44.76	2024-08-04	5	2024-09-05	3.91	5.57	4.73	-5.46	Moderately soluble	-5.68	Moderately soluble	-8.37	Poorly soluble	High
636	COc1ccc2c(c1)-c1cc(C=O)ccc1C(C)(C)O2	5a	benzenoid	https://doi.org/10.3390/molecules25133058		2020	Bourreria pulchra	Plant			24.20	2024-10-04	24.20	7.50	29.80	11.20					μM ± SD	Trypanosoma cruzi	Leishmania braziliensis	Leishmania amazonensis			C17H16O3	268.31	20	12	0.24	2	3	0	77.79	35.53	2.79	2024-12-03	3.69	2.35	4.31	3.25	-3.78	Soluble	-3.53	Soluble	-5.77	Moderately soluble	High
637	COc1ccc2c(c1)-c1cc(C(C)=O)ccc1C(C)(C)O2	5b	benzenoid	https://doi.org/10.3390/molecules25133058		2020	Bourreria pulchra	Plant			21.20	9.20	28.30	2024-10-07	43.20	8.20					μM ± SD	Trypanosoma cruzi	Leishmania braziliensis	Leishmania amazonensis			C18H18O3	282.33	21	12	0.28	2	3	0	82.6	35.53	3.13	3.34	2024-08-04	2.58	4.54	3.53	-3.99	Soluble	-3.76	Soluble	-6.15	Poorly soluble	High
638	COc1ccc2c(c1)-c1cc(C(=O)O)ccc1C(C)(C)O2	5c	benzenoid	https://doi.org/10.3390/molecules25133058		2020	Bourreria pulchra	Plant			56.30	-	-	-	-	-					μM ± SD	Trypanosoma cruzi	Leishmania braziliensis	Leishmania amazonensis			C17H16O4	284.31	21	12	0.24	2	4	1	79.36	55.76	2.58	3.18	3.58	2.57	3.54	2024-09-03	-3.9	Soluble	-4.02	Moderately soluble	-5.19	Moderately soluble	High
639	COC(=O)c1ccc2c(c1)-c1cc(OC)ccc1OC2(C)C	5d	benzenoid	https://doi.org/10.3390/molecules25133058		2020	Bourreria pulchra	Plant			31.80	2.40	18.40	5.70	59.00	1.30					μM ± SD	Trypanosoma cruzi	Leishmania braziliensis	Leishmania amazonensis			C18H18O4	298.33	22	12	0.28	3	4	0	83.68	44.76	3.41	3.51	3.67	2.81	2024-07-04	3.49	-4.11	Moderately soluble	-4.13	Moderately soluble	-5.88	Moderately soluble	High
640	COc1ccc2c(c1)-c1cc(C(=N)NO)ccc1C(C)(C)O2	6	benzenoid	https://doi.org/10.3390/molecules25133058		2020	Bourreria pulchra	Plant			33.40	14.90	52.00	18.60	52.00	16.70					μM ± SD	Trypanosoma cruzi	Leishmania braziliensis	Leishmania amazonensis			C17H18N2O3	298.34	22	12	0.24	3	4	3	84.49	74.57	2.86	2.53	3.19	2.56	2.88	2024-08-02	-3.49	Soluble	-3.74	Soluble	-5.38	Moderately soluble	High
641	COc1ccc(/C=C/C(=O)N2CCC=CO2)cc1OC	2	Phenylpropanoid	https://doi.org/10.3390/foods9091250		2020	Piper pseudoarboreum	Plant			2024-10-09	0.20	2024-10-17	0.10							μM ± SD	Leishmania amazonensis	Leishmania infantum				C15H17NO4	275.3	20	6	0.27	5	4	0	79.06	48	3.24	2.52	2024-09-01	1.47	1.97	2.22	-3.03	Soluble	-3.17	Soluble	-2.41	Soluble	High
642	COc1cc(OC)c(OC)cc1/C=C/C(=O)N1CCC=CO1	3	Phenylpropanoid	https://doi.org/10.3390/foods9091250		2020	Piper pseudoarboreum	Plant			8.20	0.10	2024-10-16	0.10							μM ± SD	Leishmania amazonensis	Leishmania infantum				C16H19NO5	305.33	22	6	0.31	6	5	0	85.55	57.23	2024-05-03	2.49	1.91	1.18	2024-03-02	2.22	-3.11	Soluble	-3.34	Soluble	-2.52	Soluble	High
643	C#CCCC/C=C/C=C/[C@H]1OC(=O)C[C@@H]2O[C@@H](C[C@H](O[C@@H]3OC[C@@H](OC)[C@H](OC)[C@H]3O)C2(C)C)C[C@H](O)C[C@H](C)C[C@@H](O)C1(C)C	1	Polyketide	https://doi.org/10.1021/acs.jnatprod.3c00742		2023	Okeania sp.	Marine			11.00										μM	Trypanosoma brucei					C36H58O10	650.84	46	0	0.81	9	10	3	175.71	133.14	5.53	4.44	4.17	1.52	2024-04-04	3.94	-6.08	Poorly soluble	-6.95	Poorly soluble	-3.3	Soluble	Low
644	C=CCCC/C=C/C=C/[C@H]1OC(=O)C[C@@H]2O[C@@H](C[C@H](O[C@@H]3OC[C@@H](OC)[C@H](OC)[C@H]3O)C2(C)C)C[C@H](O)C[C@H](C)C[C@@H](O)C1(C)C	2	Polyketide	https://doi.org/10.1021/acs.jnatprod.3c00742		2023	Okeania sp.	Marine			11.00										μM	Trypanosoma brucei					C36H60O10	652.86	46	0	0.81	10	10	3	177.08	133.14	5.84	4.97	4.64	1.52	4.21	4.24	-6.36	Poorly soluble	-7.5	Poorly soluble	-3.66	Soluble	Low
645	C=CCCC/C=C/C=C/[C@H]1OC(=O)C[C@@H]2O[C@@H](C[C@H](O[C@@H]3OC[C@@H](OC)[C@H](O)[C@H]3O)C2(C)C)C[C@H](O)C[C@H](C)C[C@@H](O)C1(C)C	3	Polyketide	https://doi.org/10.1021/acs.jnatprod.3c00742		2023	Okeania sp.	Marine			12.00										μM	Trypanosoma brucei					C35H58O10	638.83	45	0	0.8	9	10	4	172.35	144.14	5.45	4.44	3.99	1.34	3.64	3.77	-6	Poorly soluble	-7.19	Poorly soluble	-2.98	Soluble	Low
646	CCCCC/C=C/C=C/[C@H]1OC(=O)C[C@@H]2O[C@@H](C[C@H](O[C@@H]3OC[C@@H](OC)[C@H](O)[C@H]3O)C2(C)C)C[C@H](O)C[C@H](C)C[C@@H](O)C1(C)C	4	Polyketide	https://doi.org/10.1021/acs.jnatprod.3c00742		2023	Okeania sp.	Marine			14.00										μM	Trypanosoma brucei					C35H60O10	640.84	45	0	0.86	9	10	4	172.82	144.14	5.53	4.95	4.21	1.43	3.65	3.95	-6.34	Poorly soluble	-7.71	Poorly soluble	-3.32	Soluble	Low
647	CCCCCC/C=C\C=C/CCCCCCCc1cccc(O)c1C(=O)O	1	Benzoic acids and derivatives	https://doi.org/10.1016/j.bioorg.2020.104068		2020	Schinus terebinthifolius	Plant			8.30	0.70									μM ± SD	Trypanosoma cruzi					C24H36O3	372.54	27	6	0.54	15	3	2	116.35	57.53	3.89	9.19	2024-06-07	5.19	7.22	6.51	-7.11	Poorly soluble	-10.3	Insoluble	-6.56	Poorly soluble	Low
648	CCCCCCCCCCCCCCCCCc1cccc(O)c1C(=O)O	1a	Benzoic acids and derivatives	https://doi.org/10.1016/j.bioorg.2020.104068		2020	Schinus terebinthifolius	Plant			9.00	1.20									μM ± SD	Trypanosoma cruzi					C24H40O3	376.57	27	6	0.71	17	3	2	117.3	57.53	4.72	10.35	2024-05-07	5.36	7.58	2024-11-07	-7.74	Poorly soluble	-11.5	Insoluble	-8	Poorly soluble	Low
649	CCCCCCCCOC(=O)c1ccc(O)c(O)c1	2d	Benzoic acids and derivatives	https://doi.org/10.1016/j.bioorg.2019.102996		2019	Piper spp.	Plant			13.90	3.20									μM ± SD	Trypanosoma cruzi					C15H22O4	266.33	19	6	0.53	9	4	2	75.42	66.76	2.73	2024-02-04	3.62	2.72	3.39	2024-03-03	-3.66	Soluble	-5.12	Moderately soluble	-4.16	Moderately soluble	High
650	CCCCCCCC(O)/C=C/c1ccccc1	4c	benzenoid	https://doi.org/10.1016/j.bioorg.2019.102996		2019	Piper spp.	Plant			5.80	0.10									μM ± SD	Trypanosoma cruzi					C16H24O	232.36	17	6	0.5	8	1	1	76.15	20.23	3.49	5.13	4.31	2024-01-04	4.65	4.32	-4.25	Moderately soluble	-5.3	Moderately soluble	-4.78	Moderately soluble	High
651	CC[C@@H](CC(C)C)[C@@H](C)C1CCC2C3CC=C4C[C@@H](O)CC[C@]4(C)C3CC[C@@]21C	13	Terpenoid	https://doi.org/10.3390/molecules25122862		2020	Beilschmiedia spp.	Plant			9.51										μM	Trypanosoma brucei					C28H48O	400.68	29	0	0.93	5	1	1	128.42	20.23	4.85	2024-08-08	7.63	6.54	6.63	6.89	-7.54	Poorly soluble	-9.11	Poorly soluble	-5.79	Moderately soluble	Low
652	CCCCCCCC[C@H]1[C@@H]2C[C@H]3CC=C(C=O)[C@@H]4C=C[C@H]1[C@H]2[C@H]34	11b	Terpenoid	https://doi.org/10.3390/molecules25122862		2020	Beilschmiedia spp.	Plant			26.53										μM	Trypanosoma brucei					C22H32O	312.49	23	0	0.77	8	1	0	98.66	2024-07-17	2024-01-04	6.71	5.57	2024-01-05	5	5.29	-5.48	Moderately soluble	-6.87	Poorly soluble	-4.3	Moderately soluble	High
653	C=C/C=C(\C)[C@@H](O)CC[C@@H](C)/C=C/[C@@H]1CC[C@@H](C)C(=O)CC(=O)N[C@@H](C)CCC(=O)[C@@H](C)[C@H](O)[C@@H](C)/C=C(\C)C(=O)O1	1	Polyketide	https://doi.org/10.1128/spectrum.03689-23		2024	Myxococcaceae spp.	Bacteria			1.50	0.60	12.90	5.30	16.70	7.30					μM ± SD	Trypanosoma brucei	Trypanosoma cruzi	Leishmania donovani			C34H53NO7	587.79	42	0	0.65	7	7	3	172.47	130	2024-01-04	6.71	4.81	2024-01-05	5	5.29	-5.48	Moderately soluble	-6.87	Poorly soluble	-4.3	Moderately soluble	High
654	C/C(=C\C=O)C(=O)CC[C@@H](C)/C=C/[C@@H]1CC[C@@H](C)C(=O)CC(=O)N[C@@H](C)CCC(=O)[C@@H](C)[C@H](O)[C@@H](C)/C=C(\C)C(=O)O1	2	Polyketide	https://doi.org/10.1128/spectrum.03689-23		2024	Myxococcaceae spp.	Bacteria			6.30	1.00	30.40	10.00	6.60	1.90					μM ± SD	Trypanosoma brucei	Trypanosoma cruzi	Leishmania donovani			C33H49NO8	587.74	42	0	0.64	7	8	2	167.37	143.91	2024-01-04	6.71	2024-03-04	2024-01-05	5	5.29	-5.48	Moderately soluble	-6.87	Poorly soluble	-4.3	Moderately soluble	High
655	CC/C=C(\C)[C@@H](O)CC[C@@H](C)/C=C/[C@@H]1CC[C@@H](C)C(=O)CC(=O)N[C@@H](C)CCC(=O)[C@@H](C)[C@H](O)[C@@H](C)/C=C(\C)C(=O)O1	3	Polyketide	https://doi.org/10.1128/spectrum.03689-23		2024	Myxococcaceae spp.	Bacteria			4.50	0.40	34.00	11.60	15.40	2.30					μM ± SD	Trypanosoma brucei	Trypanosoma cruzi	Leishmania donovani			C34H55NO7	589.8	42	0	0.71	7	7	3	172.94	130	2024-01-04	6.71	2024-03-05	2024-01-05	5	5.29	-5.48	Moderately soluble	-6.87	Poorly soluble	-4.3	Moderately soluble	High
656	C=C/C=C(\C)[C@@H](O)CC[C@@H](C)/C=C/[C@@H]1CC[C@@H](C)C(=O)CC(=O)N[C@@H](C)CCC(=O)[C@@H](C)[C@H](O)[C@@H](C)/C=C(\CC)C(=O)O1	4	Polyketide	https://doi.org/10.1128/spectrum.03689-23		2024	Myxococcaceae spp.	Bacteria			4.70	1.90	6.50	2.20	8.20	4.50					μM ± SD	Trypanosoma brucei	Trypanosoma cruzi	Leishmania donovani			C35H55NO7	601.81	43	0	0.66	8	7	3	177.27	130	2024-01-04	6.71	2024-02-05	2024-01-05	5	5.29	-5.48	Moderately soluble	-6.87	Poorly soluble	-4.3	Moderately soluble	High
657	C=C/C=C(\C)[C@@H](O)CC[C@@H](C)/C=C/[C@@H]1CC[C@@H](C)C(=O)CC(=O)N[C@@H](C)CCC(=O)[C@@H](C)[C@H](O)[C@@H](CC)/C=C(\CC)C(=O)O1	5	Polyketide	https://doi.org/10.1128/spectrum.03689-23		2024	Myxococcaceae spp.	Bacteria			25.00	1.40	24.40	5.00	17.60	2024-10-02					μM ± SD	Trypanosoma brucei	Trypanosoma cruzi	Leishmania donovani			C36H57NO7	615.84	44	0	0.67	9	7	3	182.08	130	2024-01-04	6.71	5.59	2024-01-05	5	5.29	-5.48	Moderately soluble	-6.87	Poorly soluble	-4.3	Moderately soluble	High
658	CC1=C2[C@H]3OC(=O)[C@@H](CN4CCC[C@H]4C(=O)O)[C@@H]3CC[C@@]2(C)C(=O)CC1	1	Sesquiterpene	https://doi.org/10.3390/molecules28124696		2023	Crossostephium chinense	Plant			6.90	0.60	27.80	10.40							μg/mL ± SD	Leishmania major	Trypanosoma brucei				C20H27NO5	361.43	26	0	0.75	3	6	1	99.13	83.91	2.17	-1.29	1.79	1.89	2.29	1.37	-1.07	Very soluble	0.03	Highly soluble	-2.71	Soluble	High
659	CC1=C2[C@H]3OC(=O)[C@@H](CN4CCCC4C(=O)O)[C@@H]3[C@@H](O)C[C@@]2(C)C(=O)CC1	2	Sesquiterpene	https://doi.org/10.3390/molecules28124696		2023	Crossostephium chinense	Plant			24.90	2.20	41.00	8.90							μg/mL ± SD	Leishmania major	Trypanosoma brucei				C20H27NO6	377.43	27	0	0.75	3	7	2	100.29	104.14	1.89	-2.26	0.76	2024-09-01	2024-04-01	0.58	-0.56	Very soluble	0.61	Highly soluble	-1.9	Soluble	High
660	COc1cc2oc(-c3ccc(O)c(O)c3)c(OC)c(=O)c2c(O)c1OC	6	flavonoid	https://doi.org/10.3390/molecules28124696		2023	Crossostephium chinense	Plant			5.40	0.80	1.70	0.30							μg/mL ± SD	Leishmania major	Trypanosoma brucei				C18H16O8	360.31	26	16	0.17	4	8	3	93.47	118.59	2.36	2.79	2024-06-02	-0.35	2.65	2024-01-02	-4.02	Moderately soluble	-4.94	Moderately soluble	-4.74	Moderately soluble	High
661	COc1c(-c2ccc(O)c(O)c2)oc2cc(O)cc(O)c2c1=O	7	flavonoid	https://doi.org/10.3390/molecules28124696		2023	Crossostephium chinense	Plant			17.50	1.20	3.20	0.30							μg/mL ± SD	Leishmania major	Trypanosoma brucei				C16H12O7	316.26	23	16	0.06	2	7	4	82.5	120.36	2	2.71	2.29	-0.31	2024-06-02	1.75	-3.89	Soluble	-4.89	Moderately soluble	-3.94	Soluble	High
662	O=c1cc(-c2ccc(O)c(O)c2)oc2cc(O)cc(O)c12	8	flavonoid	https://doi.org/10.3390/molecules28124696		2023	Crossostephium chinense	Plant			26.90	2.80	3.20	0.40							μg/mL ± SD	Leishmania major	Trypanosoma brucei				C15H10O6	286.24	21	16	0	1	6	4	76.01	111.13	1.86	2.53	2.28	-0.03	2024-03-02	1.73	-3.71	Soluble	-4.51	Moderately soluble	-3.82	Soluble	High
663	CCCCOC(=O)[C@]1(O)C[C@@H](O)[C@@H](OC(=O)/C=C/c2ccc(O)c(O)c2)[C@H](OC(=O)/C=C/c2ccc(O)c(O)c2)C1	11	Phenylpropanoid	https://doi.org/10.3390/molecules28124696		2023	Crossostephium chinense	Plant			-	-	34.80	4.60							μg/mL ± SD	Leishmania major	Trypanosoma brucei				C29H32O12	572.56	41	12	0.34	13	12	6	145.64	200.28	2.65	2024-01-03	2024-07-02	0.44	2.49	2.15	-4.7	Moderately soluble	-6.97	Poorly soluble	-3.01	Soluble	Low
664	COC(=O)[C@]1(O)C[C@@H](OC(=O)/C=C/c2ccc(O)c(O)c2)[C@@H](OC(=O)/C=C/c2ccc(O)c(O)c2)[C@H](OC(=O)/C=C/c2ccc(O)c(O)c2)C1	14	Phenylpropanoid	https://doi.org/10.3390/molecules28124696		2023	Crossostephium chinense	Plant			58.30	6.60	12.40	0.80							μg/mL ± SD	Leishmania major	Trypanosoma brucei				C35H32O15	692.62	50	18	0.2	14	15	7	174.61	246.81	1.93	2024-08-03	2.47	0.34	2.57	2.22	-5.87	Moderately soluble	-8.68	Poorly soluble	-3.35	Soluble	Low
665	COC(=O)[C@]1(O)C[C@@H](O)[C@@H](O)[C@H](OC(=O)/C=C/c2ccc(O)c(O)c2)C1	15	Phenylpropanoid	https://doi.org/10.3390/molecules28124696		2023	Crossostephium chinense	Plant			-	-	53.60	2.20							μg/mL ± SD	Leishmania major	Trypanosoma brucei				C17H20O9	368.34	26	6	0.41	6	9	5	87.82	153.75	1.64	-0.1	-0.67	-0.81	-0.07	0	-1.84	Very soluble	-2.68	Soluble	-0.29	Soluble	Low
666	O=C(O)/C=C/c1ccc(O)c(O)c1	17	Phenylpropanoid	https://doi.org/10.3390/molecules28124696		2023	Crossostephium chinense	Plant			-	-	42.30	2.90							μg/mL ± SD	Leishmania major	Trypanosoma brucei				C9H8O4	180.16	13	6	0	2	4	3	47.16	77.76	0.97	1.15	2024-09-01	0.7	0.75	0.93	-1.89	Very soluble	-2.38	Soluble	-0.71	Soluble	High
667	O=C(O)c1ccc(O)c(O)c1	18	Benzoic acids and derivatives	https://doi.org/10.3390/molecules28124696		2023	Crossostephium chinense	Plant			-	-	24.80	1.20							μg/mL ± SD	Leishmania major	Trypanosoma brucei				C7H6O4	154.12	11	6	0	1	4	3	37.45	77.76	0.66	1.15	0.8	0.4	0.26	0.65	-1.86	Very soluble	-2.38	Soluble	-0.6	Soluble	High
668	OC[C@H]1O[C@@H](OC[C@H](Cc2ccc3c(c2)OCO3)[C@H](CO)Cc2ccc3c(c2)OCO3)[C@H](O)[C@@H](O)[C@@H]1O	19	Lignan	https://doi.org/10.3390/molecules28124696		2023	Crossostephium chinense	Plant			-	-	55.20	0.80							μg/mL ± SD	Leishmania major	Trypanosoma brucei				C26H32O11	520.53	37	12	0.54	10	11	5	126.76	156.53	3.16	1.32	-0.03	-0.23	1.84	1.21	-3.48	Soluble	-4.21	Moderately soluble	-3.18	Soluble	Low
669	CCCCCCC(O)C(O)/C=C/C(O)CCCCCCC(=O)O	20	Other	https://doi.org/10.3390/molecules28124696		2023	Crossostephium chinense	Plant			-	-	32.80	1.80							μg/mL ± SD	Leishmania major	Trypanosoma brucei				C18H34O5	330.46	23	0	0.83	15	5	4	93.42	97.99	3.47	3.15	2024-02-03	2024-01-02	3.75	2024-08-03	-2.88	Soluble	-4.88	Moderately soluble	-2.58	Soluble	High
670	CCCCCCC(O)C(O)/C=C/C(O)CCCCCCC(=O)OC	21	Other	https://doi.org/10.3390/molecules28124696		2023	Crossostephium chinense	Plant			-	-	36.00	0.90							μg/mL ± SD	Leishmania major	Trypanosoma brucei				C19H36O5	344.49	24	0	0.84	16	5	3	97.74	86.99	3.96	3.47	2024-11-03	2.24	4.34	3.42	-3.11	Soluble	-4.98	Moderately soluble	-3.27	Soluble	High
671	C=C1C(=O)O[C@H]2C3=C(C)CCC(=O)[C@]3(C)C[C@H](OC(C)=O)[C@@H]12	1	Terpenoid	https://doi.org/10.3390/molecules28248108		2023	Crossostephium chinense	Plant			0.81	0.26									μM ± SD	Leishmania major					C17H20O5	304.34	22	0	0.59	2	5	0	79.05	69.67	2.31	0.86	2024-11-02	1.92	2.87	2024-01-02	-2.14	Soluble	-1.91	Very soluble	-3.22	Soluble	High
672	C=C1C(=O)O[C@H]2C3=C(C)CCC(=O)[C@]3(C)C[C@H](OC(=O)/C(C)=C/C)[C@@H]12	2	Terpenoid	https://doi.org/10.3390/molecules28248108		2023	Crossostephium chinense	Plant			0.96	0.17									μM ± SD	Leishmania major					C20H24O5	344.4	25	0	0.55	3	5	0	93	69.67	2024-04-03	2024-06-02	2024-05-03	2.53	3.71	2.88	-3.08	Soluble	-3.15	Soluble	-3.67	Soluble	High
673	C=C(C(=O)OC)C1[C@@H](OC(=O)/C(C)=C/C)C[C@@]2(C)C(=O)CCC(C)=C2[C@H]1O	3	Terpenoid	https://doi.org/10.3390/molecules28248108		2023	Crossostephium chinense	Plant			3.75	0.98									μM ± SD	Leishmania major					C21H28O6	376.44	27	0	0.57	6	6	1	101.08	89.9	2024-02-03	2024-06-01	2.66	1.94	3.29	2024-05-02	-2.79	Soluble	-3.1	Soluble	-3.03	Soluble	High
674	C=C(C(=O)OC)C1[C@@H](OC(=O)/C(C)=C\C)C[C@@]2(C)C(=O)CCC(C)=C2[C@H]1O	4	Terpenoid	https://doi.org/10.3390/molecules28248108		2023	Crossostephium chinense	Plant			7.66	2.26									μM ± SD	Leishmania major					C21H28O6	376.44	27	0	0.57	6	6	1	101.08	89.9	2024-03-03	2024-06-01	2.66	1.94	3.29	2024-05-02	-2.79	Soluble	-3.1	Soluble	-3.03	Soluble	High
675	CC(=O)O[C@H]1C[C@@]2(C)C(=O)CCC(C)=C2[C@H]2OC(=O)[C@@H](CN3CCC[C@H]3C(=O)O)[C@H]12	5	Terpenoid	https://doi.org/10.3390/molecules28248108		2023	Crossostephium chinense	Plant			4.72	1.26									μM ± SD	Leishmania major					C22H29NO7	419.47	30	0	0.73	5	8	1	110.03	110.21	2.16	-1.69	1.33	1.47	1.89	2024-03-01	-1.05	Very soluble	-0.11	Very soluble	-2.51	Soluble	High
676	CC1=C2[C@@H]3OC(=O)[C@@H](CN4CCC[C@H]4C(=O)O)[C@@H]3CC[C@@]2(C)C(=O)CC1	6	Terpenoid	https://doi.org/10.3390/molecules28248108		2023	Crossostephium chinense	Plant			52.60	11.60									μM ± SD	Leishmania major					C20H27NO5	361.43	26	0	0.75	3	6	1	99.13	83.91	2024-02-02	-1.29	1.79	1.89	2.29	1.38	-1.07	Very soluble	0.03	Highly soluble	-2.71	Soluble	High
677	CC1=C2[C@@H]3OC(=O)[C@@H](CN4CCC[C@H]4C(=O)O)[C@@H]3[C@@H](O)C[C@@]2(C)C(=O)CC1	7	Terpenoid	https://doi.org/10.3390/molecules28248108		2023	Crossostephium chinense	Plant			30.60	5.81									μM ± SD	Leishmania major					C20H27NO6	377.43	27	0	0.75	3	7	2	100.29	104.14	2.13	-2.26	0.76	2024-09-01	2024-04-01	0.62	-0.56	Very soluble	0.61	Highly soluble	-1.9	Soluble	High
678	N=C(N)NCCCC[C@H]1NC(=O)[C@H](Cc2c[nH]c3ccccc23)NC(=O)[C@H](Cc2ccc(O)cc2)NC(=O)[C@@H](Cc2c[nH]c3ccccc23)NC(=O)[C@@H](Cc2ccc(O)cc2)NC(=O)[C@@H](CCCCNC(=N)N)NC1=O	1	Peptide	https://doi.org/10.1021/acs.jnatprod.9b00932		2019	Photorhabdus temperata	Bacteria			13.00										μM	Trypanosoma brucei					C20H27NO6	377.43	27	0	0.75	3	7	2	100.29	104.14	2.13	-2.26	0.76	2024-09-01	2024-04-01	0.62	-0.56	Very soluble	0.61	Highly soluble	-1.9	Soluble	High
[truncated: 27 more columns]
